# Supplementary material for: Complex Bacterial Consortia Reprogram the Colitogenic Activity of Enterococcus faecalis in a Gnotobiotic Mouse Model of Chronic, Immune-Mediated Colitis
Source: Front Immunol. 2019 Jun 20;10:1420. doi: 10.3389/fimmu.2019.01420 (PMC6596359; doi:10.3389/fimmu.2019.01420)
Supplement: Supplementary file 1 [file Table_1.XLSX]

## Sheet: Tabelle1
Gene_ID	Description	Base mean	log2(FC)	StdErr	Wald-Stats	P-value	P-adj
EBG00001209378	RatA	5.77656	-1.00789	0.332043	-3.03541	0.00240209	0.0101579
EBG00001209390	tracrRNA	8.94504	-1.01596	0.309481	-3.2828	0.00102783	0.00508251
EBG00001209416	rli28	99.8244	-0.554924	0.163072	-3.40295	0.000666635	0.00349241
EBG00001209423	BsrC	181.076	-0.418911	0.168005	-2.49344	0.0126511	0.0400747
EBG00001209427	rli28	7.69245	-0.87641	0.312094	-2.80816	0.00498253	0.0185004
EBG00001209441	rli28	1934.14	-0.574918	0.119383	-4.81575	1.47e-06	1.95e-05
EBG00001209458	rliD	53.3152	-0.972025	0.212809	-4.56759	4.93e-06	5.5e-05
OG1RF_10002	DNA-directed DNA polymerase III beta subunit	639.018	0.231243	0.094648	2.44319	0.0145582	0.0444824
OG1RF_10010	DHH family protein	2536.28	0.343027	0.133359	2.5722	0.0101055	0.0330481
OG1RF_10011	50S ribosomal protein L9	618.902	0.402693	0.146596	2.74697	0.00601495	0.0216505
OG1RF_10018	PTS family mannose/fructose/sorbose porter component IIB	2538.86	0.359246	0.140043	2.56525	0.0103102	0.0336478
OG1RF_10019	PTS family mannose porter, IIAB component	13960.5	0.433301	0.122965	3.52379	0.000425427	0.00239349
OG1RF_10020	PTS family mannose/fructose/sorbose porter component IIC	10719	0.327219	0.133539	2.45036	0.0142712	0.0438125
OG1RF_10021	PTS family mannose/fructose/sorbose porter component IID	14000.6	0.368562	0.109879	3.35426	0.000795772	0.00407813
OG1RF_10024	hypothetical protein	213.015	-0.839299	0.234233	-3.58317	0.000339444	0.00200567
OG1RF_10030	ABC superfamily ATP binding cassette transporter permease subunit	5.04418	1.23957	0.362743	3.41722	0.000632647	0.00332783
OG1RF_10039	DNA repair protein RadA	728.472	0.247949	0.0791981	3.13074	0.00174364	0.00788907
OG1RF_10041	2-C-methyl-D-erythritol 2,4-cyclodiphosphate synthase	363.038	0.210104	0.0779378	2.6958	0.00702208	0.0244591
OG1RF_10042	glutamate--tRNA ligase	2603.92	0.369448	0.0844259	4.376	1.21e-05	0.00011805
OG1RF_10043	serine O-acetyltransferase	144.647	0.855408	0.168254	5.08402	3.7e-07	5.83e-06
OG1RF_10044	cysteine--tRNA ligase	548.427	0.612609	0.135065	4.53566	5.74e-06	6.24e-05
OG1RF_10045	cysteine--tRNA ligase	139.12	0.746875	0.188085	3.97095	7.16e-05	0.000551377
OG1RF_10046	RNA methyltransferase	616.121	0.69543	0.156209	4.45192	8.51e-06	8.71e-05
OG1RF_10047	protein of hypothetical function DUF901	353.019	0.723798	0.170754	4.23885	2.25e-05	0.000206188
OG1RF_10049	Veg protein	4411.22	-0.346442	0.0966572	-3.58423	0.000338072	0.00200213
OG1RF_10050	4-diphosphocytidyl-2-C-methyl-D-erythritol kinase	118.63	-0.582111	0.168873	-3.44704	0.000566764	0.0030243
OG1RF_10052	ABC superfamily ATP binding cassette transporter, ABC protein	54.0703	0.530923	0.15548	3.41473	0.000638454	0.00335156
OG1RF_10056	5'-nucleotidase	1448.74	-0.70294	0.170573	-4.12106	3.77e-05	0.000325337
OG1RF_10057	oligopeptide ABC superfamily ATP binding cassette transporter, binding protein	17.1284	-0.671269	0.257289	-2.60901	0.00908056	0.0302063
OG1RF_10060	crossover junction ATP-dependent DNA helicase RuvA	152.096	-0.462668	0.136475	-3.39013	0.000698605	0.00361598
OG1RF_10063	N-acylglucosamine-6-phosphate 2-epimerase	110.006	0.459579	0.146053	3.14666	0.00165145	0.00755114
OG1RF_10064	glycoside hydrolase family protein	3646.37	1.12019	0.146881	7.62654	2.41e-14	2.23e-12
OG1RF_10065	cro/CI family transcriptional regulator	23.6598	-2.8525	0.309771	-9.2084	3.31e-20	7.14e-18
OG1RF_10066	crp/Fnr family transcriptional regulator	67.4069	-1.82837	0.235526	-7.76292	8.3e-15	8.56e-13
OG1RF_10074	hypothetical protein	4.52441	-0.903256	0.351102	-2.57263	0.010093	0.0330481
OG1RF_10079	major facilitator family transporter	87.2579	2.52567	0.472362	5.34689	8.95e-08	1.58e-06
OG1RF_10080	hypothetical protein	12.7015	1.89881	0.469799	4.04176	5.31e-05	0.000426391
OG1RF_10083	M protein trans-acting positive regulator	30.089	-0.686809	0.246929	-2.7814	0.00541243	0.0197844
OG1RF_10084	cell wall surface anchor protein	213.206	0.920693	0.257838	3.57083	0.000355858	0.00209309
OG1RF_10085	diacylglycerol kinase catalytic domain protein	253.625	0.753462	0.288379	2.61275	0.00898164	0.0299157
OG1RF_10086	M protein trans-acting positive regulator	463.188	1.00677	0.147159	6.8414	7.84e-12	3.38e-10
OG1RF_10088	cell wall surface anchor family protein	63.759	0.421032	0.134246	3.13626	0.00171116	0.00775566
OG1RF_10089	formate/nitrite transporter	127.396	1.03704	0.216648	4.78675	1.7e-06	2.22e-05
OG1RF_10104	ThiJ/PfpI family protein	67.7179	-0.439783	0.182377	-2.4114	0.0158916	0.0475461
OG1RF_10106	oxidoreductase	58.0175	-0.573769	0.201679	-2.84496	0.00444173	0.0168305
OG1RF_10107	family 20 glycosyl hydrolase	2607.17	0.682929	0.140004	4.87792	1.07e-06	1.47e-05
OG1RF_10109	hypothetical protein	40.9728	0.431494	0.172941	2.49503	0.0125945	0.0399445
OG1RF_10110	GntR family transcriptional regulator	112.215	0.488163	0.158706	3.0759	0.00209869	0.00919019
OG1RF_10121	pyrimidine-nucleoside phosphorylase	714.749	0.929101	0.141245	6.57793	4.77e-11	1.71e-09
OG1RF_10122	deoxyribose-phosphate aldolase	483.587	0.901051	0.146535	6.14903	7.8e-10	2.29e-08
OG1RF_10123	cytidine deaminase	230.385	1.19711	0.175533	6.81984	9.11e-12	3.73e-10
OG1RF_10124	ABC superfamily ATP binding cassette transporter, binding protein	824.815	1.13883	0.166935	6.82198	8.98e-12	3.73e-10
OG1RF_10125	ABC superfamily ATP binding cassette transporter, binding protein	3322.68	0.998261	0.143585	6.95241	3.59e-12	1.72e-10
OG1RF_10126	ABC superfamily ATP binding cassette transporter, ABC protein	2059.56	0.647303	0.111782	5.79078	7.01e-09	1.56e-07
OG1RF_10127	ABC superfamily, ATP binding cassette transporter, membrane protein	667.394	0.837467	0.147322	5.6846	1.31e-08	2.76e-07
OG1RF_10128	ABC superfamily, ATP binding cassette transporter, membrane protein	959.107	0.926906	0.13712	6.75981	1.38e-11	5.34e-10
OG1RF_10133	phosphopentomutase	2965.38	0.586866	0.115878	5.06453	4.09e-07	6.31e-06
OG1RF_10134	purine-nucleoside phosphorylase	2232.19	0.580936	0.0986674	5.88782	3.91e-09	9.65e-08
OG1RF_10135	purine nucleoside phosphorylase	1384.06	0.591664	0.0815085	7.25892	3.9e-13	2.4e-11
OG1RF_10139	iron ABC superfamily ATP binding cassette transporter, membrane protein	55.7133	0.624286	0.192452	3.24385	0.00117927	0.00568331
OG1RF_10140	putative alcohol dehydrogenase (NADP(+))	1103.03	0.839405	0.227044	3.6971	0.00021808	0.00139012
OG1RF_10149	cyclopropane-fatty-acyl-phospholipid synthase	569.344	0.958474	0.166475	5.75748	8.54e-09	1.87e-07
OG1RF_10151	50S ribosomal protein L3	1707.9	0.422193	0.148717	2.83891	0.00452677	0.0171026
OG1RF_10153	50S ribosomal protein L23	854.428	0.466432	0.162963	2.8622	0.00420707	0.0161064
OG1RF_10156	50S ribosomal protein L22	1124.84	0.402327	0.167183	2.4065	0.0161061	0.0480214
OG1RF_10182	ABC superfamily ATP binding cassette transporter, ABC protein	139.776	-0.385814	0.129586	-2.97729	0.00290811	0.0119653
OG1RF_10188	GNAT family acetyltransferase	9.93425	1.71321	0.443001	3.86728	0.000110058	0.000784652
OG1RF_10192	hypothetical protein	657.638	0.415602	0.140119	2.96606	0.00301644	0.0123132
OG1RF_10195	maltose O-acetyltransferase	250.33	0.36503	0.0878544	4.15495	3.25e-05	0.000286408
OG1RF_10197	N-acetylmuramoyl-L-alanine amidase	1026.85	-0.42731	0.154345	-2.76853	0.0056309	0.0204674
OG1RF_10212	lysine--tRNA ligase	1034.81	-0.283328	0.110614	-2.56142	0.0104245	0.0339215
OG1RF_10218	thioesterase	70.7878	-0.358791	0.144519	-2.48266	0.0130407	0.0410076
OG1RF_10221	DNA-3-methyladenine glycosylase I	61.8333	0.50177	0.170467	2.9435	0.00324528	0.0130416
OG1RF_10223	CDF family cation diffusion facilitator	194.094	0.580913	0.157636	3.68515	0.000228564	0.00144981
OG1RF_10224	hypothetical protein	124.146	0.774308	0.123367	6.27646	3.46e-10	1.07e-08
OG1RF_10226	3-oxoacyl-(acyl-carrier-protein) synthase II	135.159	0.458907	0.162353	2.8266	0.00470448	0.0176197
OG1RF_10227	(3R)-hydroxymyristoyl-[acyl-carrier-protein] dehydratase	26.5604	0.576074	0.233709	2.46492	0.0137042	0.0427754
OG1RF_10229	fibronectin-binding protein	189.341	0.693067	0.21507	3.22251	0.00127072	0.00607995
OG1RF_10231	hypothetical protein	133.386	0.501651	0.191721	2.61657	0.00888181	0.0296595
OG1RF_10233	cystathionine gamma-synthase	16.8487	0.860691	0.275737	3.12142	0.0017998	0.00810066
OG1RF_10234	6-phospho-beta-glucosidase	1528.34	1.73467	0.19256	9.00846	2.09e-19	3.38e-17
OG1RF_10235	PTS family lactose-N,N'-diacetylchitobiose-beta-glucoside (lac) porter component IIBC	1370.89	0.84955	0.157997	5.377	7.57e-08	1.36e-06
OG1RF_10236	RpiR family transcriptional regulator	320.185	-2.20146	0.175595	-12.5371	4.68e-36	3.03e-33
OG1RF_10241	copper-exporting ATPase	168.203	0.505009	0.0982871	5.13811	2.78e-07	4.43e-06
OG1RF_10242	MerTP family copper permease, binding protein CopZ	25.5375	0.558924	0.184015	3.03738	0.00238644	0.0101082
OG1RF_10243	hypothetical protein	635.021	1.22155	0.192149	6.3573	2.05e-10	6.81e-09
OG1RF_10244	GntR family transcriptional regulator	253.34	0.834091	0.224991	3.70722	0.00020955	0.00134904
OG1RF_10245	aminopeptidase C	600.981	0.218095	0.0576994	3.77985	0.000156925	0.00106315
OG1RF_10246	flavin reductase domain protein, FMN-binding protein	101.129	1.12487	0.301801	3.72719	0.000193629	0.00125592
OG1RF_10247	lactoylglutathione lyase	82.1347	1.04919	0.284664	3.68571	0.000228067	0.00144981
OG1RF_10250	chitinase C1	951.673	-0.773044	0.323206	-2.3918	0.0167659	0.0495887
OG1RF_10255	aspartate kinase	91.7068	-0.501414	0.142919	-3.50837	0.000450854	0.00249852
OG1RF_10256	HAD-superfamily hydrolase	46.3997	-0.459875	0.164151	-2.80153	0.00508603	0.0188038
OG1RF_10259	response regulator	238.12	-0.574772	0.159837	-3.59598	0.00032317	0.00192282
OG1RF_10260	sensor histidine kinase	265.699	-0.57392	0.16751	-3.42618	0.000612134	0.00323307
OG1RF_10261	S-layer protein	100.499	-0.9274	0.198992	-4.6605	3.15e-06	3.74e-05
OG1RF_10262	S-layer protein	769.214	-0.872521	0.169502	-5.14756	2.64e-07	4.24e-06
OG1RF_10263	S-layer protein	460.331	-1.64663	0.223087	-7.38114	1.57e-13	1.13e-11
OG1RF_10265	ankyrin repeat family protein	115.479	-1.45007	0.194522	-7.45452	9.02e-14	7.53e-12
OG1RF_10266	amidohydrolase	269.787	-1.0045	0.158841	-6.32391	2.55e-10	8.15e-09
OG1RF_10269	hypothetical protein	178.128	0.838777	0.183861	4.56203	5.07e-06	5.63e-05
OG1RF_10270	hypothetical protein	426.181	0.751939	0.163798	4.59065	4.42e-06	5.04e-05
OG1RF_10271	hypothetical protein	1842.12	-0.447594	0.155659	-2.87548	0.00403412	0.0155593
OG1RF_10273	major facilitator family transporter	607.02	-0.545545	0.159494	-3.42048	0.000625114	0.0032949
OG1RF_10274	carbamate kinase	360.981	-0.730688	0.174633	-4.18414	2.86e-05	0.000256332
OG1RF_10275	sodium/dicarboxylate symporter family protein	291.57	-0.795453	0.157957	-5.03588	4.76e-07	7.16e-06
OG1RF_10276	ureidoglycolate dehydrogenase	321.665	-0.899829	0.20185	-4.45791	8.28e-06	8.53e-05
OG1RF_10277	UIT9 family protein	158.813	-1.12159	0.226266	-4.95697	7.16e-07	1.03e-05
OG1RF_10278	N-isopropylammelide isopropylaminohydrolase	338.561	-1.01266	0.222354	-4.55426	5.26e-06	5.79e-05
OG1RF_10281	secreted antigen	6168	-0.446119	0.166571	-2.67825	0.00740079	0.0255717
OG1RF_10286	membrane protein	94.2915	0.498779	0.18757	2.65916	0.00783349	0.0267187
OG1RF_10287	pyroglutamyl-peptidase I	263.425	0.441497	0.147435	2.99452	0.00274879	0.0113822
OG1RF_10288	Na+/H+ antiporter NhaC	112.482	0.740534	0.257652	2.87416	0.00405105	0.0156013
OG1RF_10295	hypothetical protein	75.3228	-2.14718	0.193954	-11.0706	1.74e-28	7.52e-26
OG1RF_10301	efflux transporter	72.7349	-0.385054	0.148903	-2.58593	0.00971164	0.0319361
OG1RF_10314	RhiN protein	23.2987	-0.948591	0.254437	-3.72819	0.00019286	0.00125407
OG1RF_10315	TRAP-T family tripartite ATP-independent periplasmic transporter, binding protein	61.4073	-1.42931	0.157429	-9.07905	1.1e-19	2.02e-17
OG1RF_10316	TRAP-T family tripartite ATP-independent periplasmic transporter, membrane protein	23.8516	-1.32542	0.207654	-6.38281	1.74e-10	5.84e-09
OG1RF_10317	TRAP-T family tripartite ATP-independent periplasmic transporter, membrane protein	116.359	-1.24972	0.162934	-7.67009	1.72e-14	1.65e-12
OG1RF_10319	rhamnulokinase	78.7141	-1.22333	0.206622	-5.92064	3.21e-09	7.98e-08
OG1RF_10320	L-rhamnose isomerase	66.6918	-1.29252	0.163401	-7.9101	2.57e-15	3.01e-13
OG1RF_10321	rhamnulose-1-phosphate aldolase	59.8625	-0.932784	0.199937	-4.66539	3.08e-06	3.72e-05
OG1RF_10322	L-rhamnose 1-epimerase	17.285	-1.0846	0.23114	-4.6924	2.7e-06	3.31e-05
OG1RF_10323	AraC family transcriptional regulator	86.423	-1.03819	0.208977	-4.96795	6.77e-07	9.89e-06
OG1RF_10324	family 2 AP endonuclease	62.4997	-1.18931	0.227503	-5.22765	1.72e-07	2.87e-06
OG1RF_10328	peptidoglycan binding protein	212.218	1.20012	0.271361	4.42261	9.75e-06	9.78e-05
OG1RF_10336	putative glucosamine-6-phosphate deaminase	209.009	-0.764309	0.251399	-3.04022	0.00236405	0.0100463
OG1RF_10339	hypothetical protein	19.7345	-0.573751	0.224759	-2.55274	0.010688	0.0345324
OG1RF_10350	transcriptional regulator	1152.21	-0.334992	0.0987144	-3.39355	0.000689937	0.00359267
OG1RF_10358	glutaredoxin	677.122	0.559874	0.195647	2.86166	0.00421426	0.01611
OG1RF_10359	ferrous iron transport protein A	102.029	0.822159	0.197783	4.15687	3.23e-05	0.000284984
OG1RF_10360	FeoB family ferrous iron (Fe2+) uptake protein	350.038	0.969151	0.160104	6.05327	1.42e-09	3.79e-08
OG1RF_10361	hypothetical protein	32.491	0.761665	0.197375	3.85898	0.000113863	0.000809553
OG1RF_10367	decarboxylase	1723.28	1.63922	0.194567	8.42495	3.61e-17	4.92e-15
OG1RF_10368	amino acid permease	753.675	1.45008	0.205231	7.06557	1.6e-12	8.62e-11
OG1RF_10369	Na+/H+ antiporter NhaC	169.33	1.14011	0.21853	5.21718	1.82e-07	3.01e-06
OG1RF_10370	hypothetical protein	3031.04	1.06734	0.259804	4.10824	3.99e-05	0.000340522
OG1RF_10374	hypothetical protein	59.8403	-0.530265	0.188041	-2.81995	0.00480319	0.0179374
OG1RF_10380	nitroreductase	25.7967	-0.586379	0.190126	-3.08416	0.00204126	0.00899964
OG1RF_10382	hypothetical protein	213.334	-1.50589	0.148384	-10.1486	3.36e-24	1.09e-21
OG1RF_10388	DeoR family transcriptional regulator	35.9648	1.26013	0.216094	5.8314	5.5e-09	1.28e-07
OG1RF_10389	Xaa-Pro aminopeptidase	105.158	0.611156	0.199425	3.0646	0.00217965	0.00948055
OG1RF_10390	uracil-DNA glycosylase	47.3563	0.969962	0.20475	4.73729	2.17e-06	2.73e-05
OG1RF_10394	glucose-1-phosphate adenylyl transferase	116.083	0.557065	0.141398	3.93968	8.16e-05	0.000617411
OG1RF_10395	C_GCAxxG_C_C family protein	179.413	0.407525	0.116783	3.4896	0.000483748	0.00263567
OG1RF_10396	hypothetical protein	445.642	0.760971	0.282679	2.692	0.00710248	0.024706
OG1RF_10397	lactoylglutathione lyase	706.772	1.13835	0.250248	4.54889	5.39e-06	5.91e-05
OG1RF_10402	dipeptidase PepV	1304.14	0.51999	0.113131	4.59636	4.3e-06	4.92e-05
OG1RF_10404	csn1 family CRISPR-associated protein	1135.15	-0.903282	0.166129	-5.43723	5.41e-08	9.93e-07
OG1RF_10405	CRISPR-associated protein cas1	318.21	-1.14167	0.18069	-6.3184	2.64e-10	8.34e-09
OG1RF_10406	CRISPR-associated protein cas2	82.1467	-1.03052	0.186002	-5.54038	3.02e-08	5.87e-07
OG1RF_10407	csn2 family CRISPR-associated protein	223.909	-0.991465	0.167351	-5.92448	3.13e-09	7.87e-08
OG1RF_10408	hypothetical protein	67.7961	-1.35225	0.147568	-9.16353	5.02e-20	1e-17
OG1RF_10416	ribosomal large subunit pseudouridine synthase	78.593	0.559827	0.171809	3.25842	0.00112034	0.00545008
OG1RF_10423	peptidyl-prolyl cis-trans isomerase	1119.09	-0.390081	0.131593	-2.9643	0.00303372	0.0123448
OG1RF_10429	tRNA (guanine-N(7)-)-methyltransferase	52.7563	-0.536241	0.197793	-2.71113	0.0067055	0.0236428
OG1RF_10431	1-phosphofructokinase	50.8505	1.46953	0.219981	6.68027	2.39e-11	8.82e-10
OG1RF_10432	PTS family fructose porter component IIBC	179.292	0.619532	0.204694	3.02662	0.00247302	0.010373
OG1RF_10433	PTS family fructose/mannitol (fru) porter component IIA	109.975	0.683763	0.217228	3.14768	0.00164573	0.0075383
OG1RF_10434	tagatose-bisphosphate aldolase	216.174	0.65643	0.247187	2.6556	0.00791677	0.0268175
OG1RF_10444	ATP-dependent Clp protease	2582.03	1.48324	0.214357	6.91948	4.53e-12	2.06e-10
OG1RF_10447	PTS family porter, phosphocarrier protein HPR	1213.38	0.322507	0.0984979	3.27426	0.00105941	0.00520254
OG1RF_10449	hypothetical protein	105.366	-0.819616	0.270093	-3.03457	0.00240878	0.0101695
OG1RF_10452	trigger factor	2469.84	-0.296641	0.10997	-2.69747	0.00698688	0.0243693
OG1RF_10453	hypothetical protein	50.4718	-0.416626	0.154897	-2.6897	0.00715154	0.0248099
OG1RF_10459	NAD-dependent DNA ligase LigA	381.86	0.338308	0.110503	3.06153	0.00220207	0.00954597
OG1RF_10479	sodium/dicarboxylate symporter family protein	100.05	-0.580308	0.163357	-3.55239	0.000381748	0.00219061
OG1RF_10497	excision endonuclease subunit UvrB	474.15	0.462269	0.158928	2.90868	0.00362962	0.0141895
OG1RF_10498	excision endonuclease subunit UvrA	419.424	0.542191	0.0894246	6.06311	1.34e-09	3.6e-08
OG1RF_10499	hypothetical protein	139.438	-1.97351	0.148552	-13.285	2.83e-40	2.44e-37
OG1RF_10502	protein of hypothetical function DUF199	427.039	0.302782	0.0789069	3.83721	0.000124442	0.000865741
OG1RF_10503	PEP phosphonomutase family protein	115.652	-0.428263	0.17354	-2.46781	0.0135943	0.0425933
OG1RF_10504	thioredoxin superfamily protein	441.59	0.728556	0.198887	3.66317	0.000249111	0.00154234
OG1RF_10505	ATP-dependent Clp protease proteolytic subunit	992.135	0.57748	0.149747	3.85636	0.000115089	0.000815102
OG1RF_10511	glycerophosphoryl diester phosphodiesterase	114.117	0.367699	0.120588	3.04921	0.00229446	0.00986308
OG1RF_10513	cold shock protein B	3309.29	-0.514816	0.190152	-2.7074	0.00678133	0.0238776
OG1RF_10514	DNA-directed RNA polymerase sigma subunit RpoN	188.476	0.774057	0.136045	5.6897	1.27e-08	2.7e-07
OG1RF_10518	MFS family drug resistance transporter	342.662	1.07365	0.152639	7.03394	2.01e-12	1.02e-10
OG1RF_10519	esterase	339.772	0.701297	0.11804	5.94121	2.83e-09	7.18e-08
OG1RF_10526	ABC superfamily ATP binding cassette transporter, membrane protein	82.2233	1.00617	0.259301	3.88033	0.000104316	0.000752002
OG1RF_10527	ABC superfamily ATP binding cassette transporter, ABC protein	53.2628	1.11483	0.251571	4.43146	9.36e-06	9.46e-05
OG1RF_10531	hypothetical protein	213.762	-0.442903	0.0969102	-4.57024	4.87e-06	5.46e-05
OG1RF_10532	hypothetical protein	107.41	-0.665196	0.16183	-4.11047	3.95e-05	0.000338372
OG1RF_10546	GntR family transcriptional regulator	27.8351	-0.758639	0.296197	-2.56127	0.0104291	0.0339215
OG1RF_10548	PTS family mannose/fructose/sorbose porter component IIC	172.976	-0.772233	0.189064	-4.08452	4.42e-05	0.000372342
OG1RF_10549	PTS family mannose/fructose/sorbose porter component IID	125.956	-0.675034	0.217561	-3.10274	0.00191741	0.00851158
OG1RF_10550	family 8 polysaccharide lyase	305.494	-1.09333	0.196575	-5.5619	2.67e-08	5.27e-07
OG1RF_10552	50S ribosomal protein L25	1580.85	0.843163	0.270439	3.11776	0.00182231	0.00815942
OG1RF_10554	HAD-superfamily hydrolase	69.1689	0.400703	0.166146	2.41175	0.015876	0.0475461
OG1RF_10581	hypothetical protein	9.19637	-1.90843	0.308098	-6.19425	5.86e-10	1.78e-08
OG1RF_10582	hypothetical protein	21.7335	-1.88993	0.275556	-6.85863	6.95e-12	3.05e-10
OG1RF_10583	hypothetical protein	5.25415	-1.90928	0.381894	-4.9995	5.75e-07	8.45e-06
OG1RF_10584	signal peptidase I	7.96354	-1.50288	0.328817	-4.57056	4.86e-06	5.46e-05
OG1RF_10585	M protein trans-acting positive regulator	59.2219	-1.03314	0.157509	-6.55925	5.41e-11	1.92e-09
OG1RF_10586	putative protein-tyrosine-phosphatase	66.9255	-0.682785	0.186241	-3.66614	0.000246243	0.00153734
OG1RF_10590	APC family amino acid-polyamine-organocation transporter	160.343	0.492855	0.196774	2.50467	0.0122566	0.0391605
OG1RF_10598	S-adenosylmethionine:tRNA ribosyltransferase-isomerase	140.479	0.360944	0.143439	2.51635	0.0118577	0.0380268
OG1RF_10601	potassium uptake protein	271.985	0.53157	0.201714	2.63527	0.00840706	0.0283434
OG1RF_10605	aldo/keto reductase 2 family oxidoreductase	510.799	0.502841	0.108493	4.63479	3.57e-06	4.18e-05
OG1RF_10608	dephospho-CoA kinase	64.2511	-0.365017	0.15206	-2.40048	0.0163735	0.0487064
OG1RF_10621	amino acid ABC superfamily ATP binding cassette transporter, membrane protein	196.635	0.78033	0.292739	2.66561	0.0076848	0.0264344
OG1RF_10626	hypothetical protein	27.4473	-0.678363	0.218344	-3.10685	0.00189093	0.00840846
OG1RF_10640	transposase	50.145	-0.52836	0.214384	-2.46455	0.0137185	0.0427754
OG1RF_10651	hypothetical protein	59.8761	0.643779	0.262558	2.45195	0.0142084	0.0437235
OG1RF_10652	hypothetical protein	63.5263	0.741178	0.210293	3.5245	0.000424286	0.00239349
OG1RF_10653	response regulator	453.441	0.441693	0.149414	2.95617	0.00311488	0.0126155
OG1RF_10659	hypothetical protein	53.8129	-0.867317	0.28265	-3.06852	0.00215121	0.00938841
OG1RF_10661	TatD family hydrolase	157.806	-0.414775	0.107184	-3.86976	0.000108944	0.000778861
OG1RF_10662	primase-like protein	159.942	-0.273906	0.111674	-2.45273	0.0141778	0.0437235
OG1RF_10663	dimethyladenosine transferase	247.56	-0.269974	0.0759456	-3.55483	0.000378218	0.00217517
OG1RF_10666	methylglyoxal synthase	113.355	0.762617	0.198777	3.83654	0.000124779	0.000865759
OG1RF_10667	hypothetical protein	101.409	0.689308	0.193645	3.55965	0.000371346	0.00214519
OG1RF_10668	ABC superfamily ATP binding cassette transporter, membrane protein	322.342	0.311778	0.111643	2.79263	0.00522815	0.0192434
OG1RF_10672	GNAT family acetyltransferase	44.875	-1.00836	0.209572	-4.81151	1.5e-06	1.98e-05
OG1RF_10674	exopolyphosphatase	485.912	-0.302531	0.0849278	-3.56222	0.000367734	0.00212907
OG1RF_10676	phosphate acetyltransferase	462.301	-0.645115	0.184003	-3.506	0.000454892	0.00251551
OG1RF_10679	hypothetical protein	24.2236	0.511974	0.198422	2.58023	0.00987345	0.0323859
OG1RF_10680	LacI family sugar-binding transcriptional regulator	516.602	-1.33743	0.191545	-6.98232	2.9e-12	1.42e-10
OG1RF_10681	aldose 1-epimerase	167.843	-2.01014	0.274526	-7.32221	2.44e-13	1.62e-11
OG1RF_10682	beta-phosphoglucomutase	230.082	-3.32275	0.368169	-9.02507	1.8e-19	3.1e-17
OG1RF_10683	family 65 glycosyl hydrolase	814.568	-3.31311	0.350312	-9.45761	3.15e-21	7.41e-19
OG1RF_10684	PTS family porter component IIABC	1693.28	-3.95168	0.244503	-16.1621	9.34e-59	2.42e-55
OG1RF_10685	endonuclease/exonuclease/phosphatase family protein RgfB	135.468	-3.73999	0.234201	-15.9691	2.1e-57	2.71e-54
OG1RF_10699	hypothetical protein	38.216	-0.610511	0.155564	-3.92451	8.69e-05	0.000648699
OG1RF_10708	xaa-Pro dipeptidase	691.842	0.424493	0.101374	4.18739	2.82e-05	0.000253786
OG1RF_10709	MagZ family protein	164.964	0.571141	0.119419	4.78266	1.73e-06	2.24e-05
OG1RF_10710	alkaline shock protein	799.022	-0.237249	0.0611676	-3.87867	0.00010503	0.000755046
OG1RF_10711	transcription antitermination factor NusB	562.89	-0.251049	0.0824396	-3.04524	0.00232492	0.00994529
OG1RF_10712	bifunctional methylenetetrahydrofolate dehydrogenase/methylenetetrahydrofolate cyclohydrolase	185.061	-0.423309	0.125663	-3.36862	0.000755465	0.00389471
OG1RF_10713	exodeoxyribonuclease VII large subunit	401.988	-0.353259	0.13292	-2.65769	0.00786778	0.0267919
OG1RF_10720	putative lipoprotein	2125.45	-0.571332	0.218215	-2.61821	0.00883917	0.0295841
OG1RF_10721	cell division protein MraZ	901.233	-0.518594	0.12348	-4.19981	2.67e-05	0.000242582
OG1RF_10722	S-adenosyl-methyltransferase MraW	1282.49	-0.443521	0.127869	-3.46855	0.000523272	0.00282131
OG1RF_10723	cell division protein	607.68	-0.478379	0.146649	-3.26207	0.00110603	0.00539058
OG1RF_10740	sugar fermentation stimulation protein	68.614	-0.491092	0.164559	-2.98429	0.00284239	0.0117322
OG1RF_10745	PTS family porter, enzyme I	16.4604	-1.43871	0.301833	-4.76658	1.87e-06	2.39e-05
OG1RF_10746	PTS family lactose/cellobiose porter component IIC	177.754	-0.823936	0.21725	-3.79258	0.000149091	0.00101272
OG1RF_10748	hypothetical protein	18.2444	-0.698182	0.284452	-2.45448	0.014109	0.0436773
OG1RF_10753	6-phospho-beta-glucosidase	94.0144	-0.898378	0.198476	-4.52638	6e-06	6.47e-05
OG1RF_10755	hypothetical protein	2167.46	0.8898	0.326369	2.72637	0.0064036	0.0228272
OG1RF_10758	CBS domain protein	302.928	-0.715046	0.232678	-3.07311	0.00211839	0.00926081
OG1RF_10766	amidase	93.4718	-0.945088	0.197818	-4.77757	1.77e-06	2.28e-05
OG1RF_10768	lipoprotein	90.6402	-0.543787	0.188872	-2.87913	0.0039877	0.0154493
OG1RF_10769	nucleoside diphosphate kinase	223.901	-0.355866	0.123734	-2.87606	0.00402678	0.0155542
OG1RF_10770	aspartate aminotransferase	155.222	0.730475	0.297557	2.45491	0.0140919	0.0436765
OG1RF_10771	putative lipoprotein	55.3076	-0.83569	0.194706	-4.29206	1.77e-05	0.000167817
OG1RF_10774	xanthine/uracil permease family protein	70.4038	-1.06039	0.398181	-2.66308	0.0077428	0.0265409
OG1RF_10775	drug:H+ antiporter-1 family protein	126.15	0.48269	0.175179	2.75541	0.0058619	0.0212176
OG1RF_10776	hypothetical protein	232.29	0.587768	0.174155	3.37497	0.000738232	0.00381346
OG1RF_10777	DNA-directed DNA polymerase III alpha subunit	707.573	0.332666	0.100379	3.31409	0.000919416	0.00462029
OG1RF_10778	6-phosphofructokinase	557.35	0.358553	0.133288	2.69006	0.007144	0.0248099
OG1RF_10779	pyruvate kinase	3063.36	0.495124	0.127012	3.89825	9.69e-05	0.000709794
OG1RF_10780	nucleic acid-binding protein	1156.21	-0.359759	0.147572	-2.43786	0.0147745	0.0449312
OG1RF_10783	response regulator	470.715	-0.309667	0.110423	-2.80439	0.00504127	0.0186649
OG1RF_10800	conjugative transposon ATP/GTP-binding protein	12.9422	-0.659298	0.247289	-2.66611	0.0076735	0.0264344
OG1RF_10802	NLP/P60 family lipoprotein	5.26332	-1.0262	0.347389	-2.95403	0.0031365	0.0126634
OG1RF_10806	hypothetical protein	4.64271	1.41267	0.376032	3.75677	0.000172118	0.0011451
OG1RF_10809	hypothetical protein	11.3833	0.698632	0.255862	2.7305	0.00632381	0.022605
OG1RF_10810	hypothetical protein	17.0094	0.974732	0.233084	4.18189	2.89e-05	0.000257974
OG1RF_10811	collagen adhesion protein	321.396	0.657514	0.089028	7.38547	1.52e-13	1.12e-11
OG1RF_10824	UvrD/REP helicase	943.885	-0.311404	0.123479	-2.52191	0.0116719	0.0375241
OG1RF_10827	hypothetical protein	136.04	-0.599829	0.200196	-2.99621	0.00273361	0.0113375
OG1RF_10828	membrane protein	57.3241	-0.679448	0.248577	-2.73335	0.0062693	0.0224411
OG1RF_10830	membrane protein	40.0586	-0.68426	0.213142	-3.21035	0.00132575	0.00628397
OG1RF_10837	tunicamycin resistance protein	68.3437	-0.483038	0.198825	-2.42947	0.015121	0.0457698
OG1RF_10849	galactokinase	175.969	0.284144	0.118051	2.40697	0.0160856	0.0480157
OG1RF_10852	galactose operon repressor GalR	211.433	0.264096	0.105679	2.49904	0.0124532	0.0395932
OG1RF_10856	streptomycin 3''-adenylyltransferase	54.711	0.890094	0.234059	3.80287	0.000143031	0.000976688
OG1RF_10857	GNAT family acetyltransferase	52.792	0.576331	0.238648	2.41499	0.0157358	0.0471906
OG1RF_10858	MFS family major facilitator transporter	62.6591	-0.512724	0.200643	-2.55541	0.0106063	0.0343113
OG1RF_10859	Y family DNA-directed DNA polymerase	67.2715	0.809435	0.203175	3.98392	6.78e-05	0.000526821
OG1RF_10860	hypothetical protein	14.436	0.867712	0.28466	3.04824	0.00230189	0.00986308
OG1RF_10867	integral membrane protein	179.367	1.00881	0.222528	4.53343	5.8e-06	6.28e-05
OG1RF_10872	sortase	74.5969	-0.966871	0.183076	-5.28125	1.28e-07	2.21e-06
OG1RF_10873	hypothetical protein	22.7436	-0.964818	0.191254	-5.04468	4.54e-07	6.88e-06
OG1RF_10875	hypothetical protein	142.171	1.62857	0.462876	3.51837	0.000434214	0.0024271
OG1RF_10876	hypothetical protein	18.8932	1.34674	0.467721	2.87936	0.00398487	0.0154493
OG1RF_10878	collagen adhesin protein	27.1785	-0.869282	0.26446	-3.28701	0.00101258	0.00503952
OG1RF_10881	hypothetical protein	5.23776	-1.35988	0.470961	-2.88747	0.00388358	0.0151139
OG1RF_10895	glutamine ABC superfamily ATP binding cassette transporter, membrane protein	15.1932	-1.01661	0.284851	-3.5689	0.000358479	0.00209897
OG1RF_10896	amino acid ABC superfamily ATP binding cassette transporter, membrane protein	12.8499	-1.03414	0.287209	-3.60065	0.000317427	0.00190162
OG1RF_10897	glutamine ABC superfamily ATP binding cassette transporter, binding protein	18.2918	-1.21479	0.256881	-4.729	2.26e-06	2.83e-05
OG1RF_10898	ABC superfamily ATP binding cassette transporter, ABC protein	26.0418	-0.995329	0.215545	-4.61773	3.88e-06	4.52e-05
OG1RF_10900	ribonuclease PH/Ham1 protein	343.994	0.395999	0.0973016	4.06981	4.71e-05	0.000386574
OG1RF_10901	phosphoesterase	220.222	0.476452	0.126967	3.75257	0.000175034	0.00116151
OG1RF_10909	L-ribulose-5-phosphate 4-epimerase	271.372	0.530776	0.219276	2.42058	0.0154958	0.0466315
OG1RF_10913	mechanosensitive ion channel	98.8493	-0.381814	0.122581	-3.11479	0.00184073	0.00822483
OG1RF_10915	2,5-diketo-D-gluconate reductase	658.839	0.578879	0.231312	2.50259	0.0123289	0.0392947
OG1RF_10920	HD domain protein	977.643	0.345452	0.127954	2.69982	0.00693762	0.0242629
OG1RF_10921	lipoate--protein ligase A	296.85	0.438844	0.104806	4.1872	2.82e-05	0.000253786
OG1RF_10933	GntR family transcriptional regulator	175.989	0.641519	0.229657	2.79338	0.00521597	0.0192293
OG1RF_10935	N4-(beta-N-acetylglucosaminyl)-L-asparaginase	129.893	-1.22773	0.390471	-3.14422	0.00166529	0.00758342
OG1RF_10936	PTS family porter, enzyme I	38.5288	-1.3383	0.417912	-3.20236	0.00136307	0.00640224
OG1RF_10937	PTS family oligomeric beta-glucoside porter component IIC	348.713	-1.49891	0.381955	-3.92431	8.7e-05	0.000648699
OG1RF_10938	hypothetical protein	114.673	-1.34634	0.385019	-3.49683	0.00047082	0.00257607
OG1RF_10939	hypothetical protein	64.7861	-1.42678	0.38934	-3.66462	0.000247709	0.00153734
OG1RF_10940	DNA-directed DNA polymerase III epsilon subunit	148.148	0.626001	0.109942	5.69393	1.24e-08	2.66e-07
OG1RF_10941	asparaginase	114.619	0.723474	0.100084	7.22868	4.88e-13	2.94e-11
OG1RF_10942	HD domain protein	83.4765	0.606332	0.121155	5.00459	5.6e-07	8.33e-06
OG1RF_10954	S-ribosylhomocysteine lyase	374.064	0.388429	0.140002	2.77445	0.00552951	0.0201271
OG1RF_10955	aspartate-semialdehyde dehydrogenase	365.029	-0.260599	0.0947355	-2.7508	0.00594494	0.0214582
OG1RF_10956	dihydrodipicolinate synthase	418.028	-0.322726	0.0917638	-3.51692	0.000436581	0.00243507
OG1RF_10964	MIP family major intrinsic protein water channel AqpZ	22.9719	0.804918	0.311476	2.58421	0.00976029	0.0320554
OG1RF_10973	protein of hypothetical function DUF1212	36.9857	-0.419658	0.173231	-2.42253	0.0154129	0.0465373
OG1RF_10977	cro/CI family TPR domain transcriptional regulator	126.674	1.09447	0.189661	5.77064	7.9e-09	1.75e-07
OG1RF_10984	transcriptional regulator	150.619	-0.438237	0.125995	-3.4782	0.000504784	0.0027445
OG1RF_10997	putative thiamine biosynthesis lipoprotein	67.5045	0.391383	0.159861	2.44828	0.0143542	0.044015
OG1RF_10998	NADPH-dependent FMN reductase domain protein	34.2969	0.802198	0.175879	4.56107	5.09e-06	5.63e-05
OG1RF_10999	NADPH-dependent FMN reductase domain protein	192.341	0.976519	0.185167	5.27372	1.34e-07	2.29e-06
OG1RF_11000	M protein trans-acting positive regulator	248.316	0.517935	0.180925	2.86271	0.00420038	0.0161046
OG1RF_11003	ABC superfamily ATP binding cassette transporter, membrane protein	120.186	0.825911	0.124176	6.65115	2.91e-11	1.06e-09
OG1RF_11004	ABC superfamily ATP binding cassette transporter, membrane protein	71.4736	1.01432	0.160995	6.30029	2.97e-10	9.26e-09
OG1RF_11005	ABC superfamily ATP binding cassette transporter, substrate-binding protein	643.596	0.905641	0.129079	7.01618	2.28e-12	1.13e-10
OG1RF_11008	endonuclease/exonuclease/phosphatase	121.494	0.566244	0.187886	3.01377	0.00258022	0.0107704
OG1RF_11009	putative beta-glucosidase	205.723	0.537364	0.147805	3.63562	0.000277312	0.00170067
OG1RF_11012	hypothetical protein	88.1666	0.685437	0.215748	3.17702	0.00148796	0.00690116
OG1RF_11013	GntR family transcriptional regulator	128.318	-0.409523	0.134564	-3.04334	0.00233971	0.00995914
OG1RF_11019	fibronectin binding protein A	221.455	-0.532642	0.118933	-4.4785	7.52e-06	7.84e-05
OG1RF_11021	hypothetical protein	100.869	-0.763386	0.194635	-3.92215	8.78e-05	0.000652666
OG1RF_11025	integral membrane protein	52.9285	-0.568024	0.170064	-3.34007	0.000837578	0.00425274
OG1RF_11036	E1-E2 family cation-transporting ATPase	1291.82	0.642354	0.135328	4.74666	2.07e-06	2.62e-05
OG1RF_11047	cro/CI family transcriptional regulator	78.0231	-0.635456	0.174671	-3.63801	0.000274748	0.00168895
OG1RF_11051	hypothetical protein	17.9611	0.629692	0.236772	2.65948	0.00782608	0.0267187
OG1RF_11070	FtsW/RodA/SpovE family cell division protein	14.5903	0.73643	0.226226	3.25529	0.00113278	0.00550026
OG1RF_11071	FtsW/RodA/SpovE family cell division protein	17.9468	0.701391	0.224841	3.1195	0.00181157	0.00813519
OG1RF_11078	chaperone DnaK	7064.81	0.551506	0.172554	3.19614	0.0013928	0.00650643
OG1RF_11079	hypothetical protein	295.51	0.693688	0.185537	3.73881	0.00018489	0.00121754
OG1RF_11080	chaperone DnaJ	3332.83	0.549339	0.182952	3.00264	0.00267652	0.0111364
OG1RF_11085	aspartate aminotransferase	354.1	-0.32566	0.123981	-2.62669	0.00862206	0.0289791
OG1RF_11087	cro/CI family transcriptional regulator	24.9379	-0.661481	0.192803	-3.43087	0.000601648	0.00318418
OG1RF_11093	hypothetical protein	199.165	-0.391273	0.129149	-3.02962	0.00244859	0.0102873
OG1RF_11094	SPFH domain/band 7 family protein	942.693	-0.525128	0.137277	-3.82531	0.000130607	0.000901361
OG1RF_11095	hypothetical protein	41.0656	-0.549326	0.223339	-2.45961	0.0139088	0.0432645
OG1RF_11096	hypothetical protein	161.26	-0.422446	0.131638	-3.20916	0.00133124	0.00629843
OG1RF_11097	TetR family transcriptional regulator	101.983	-0.485402	0.148624	-3.26598	0.00109087	0.0053368
OG1RF_11100	virulence factor EsxA	926.764	-2.48053	0.206564	-12.0085	3.2e-33	1.66e-30
OG1RF_11101	YhgE/Pip domain protein	59.558	-1.65513	0.261022	-6.34096	2.28e-10	7.48e-09
OG1RF_11102	hypothetical protein	14.2437	-1.49338	0.382544	-3.90381	9.47e-05	0.00069816
OG1RF_11103	YukD superfamily protein	13.2068	-1.53748	0.340375	-4.51701	6.27e-06	6.68e-05
OG1RF_11104	hypothetical protein	54.2631	-2.23642	0.282712	-7.91058	2.56e-15	3.01e-13
OG1RF_11105	cell division protein FtsK/SpoIIIE	288.584	-2.70455	0.274674	-9.84639	7.1e-23	1.84e-20
OG1RF_11106	hypothetical protein	15.4645	-2.60492	0.366066	-7.116	1.11e-12	6.25e-11
OG1RF_11107	hypothetical protein	18.539	-2.60077	0.357022	-7.28463	3.23e-13	2.09e-11
OG1RF_11108	hypothetical protein	17.1069	-2.36362	0.386337	-6.11802	9.47e-10	2.67e-08
OG1RF_11109	hypothetical protein	117.095	-2.30467	0.291537	-7.90523	2.67e-15	3.01e-13
OG1RF_11110	hypothetical protein	19.4224	-2.2343	0.362921	-6.15645	7.44e-10	2.24e-08
OG1RF_11111	hypothetical protein	5.50866	-1.92326	0.419401	-4.58574	4.52e-06	5.11e-05
OG1RF_11112	hypothetical protein	1.34368	-1.33707	0.472484	-2.82988	0.00465648	0.0174652
OG1RF_11113	hypothetical protein	7.48684	-1.9391	0.374051	-5.18406	2.17e-07	3.53e-06
OG1RF_11114	hypothetical protein	4.46315	-1.14045	0.421901	-2.70311	0.00686938	0.024072
OG1RF_11115	putative virulence protein EssC	21.1927	-0.662467	0.244093	-2.71399	0.00664775	0.0235354
OG1RF_11121	exopolyphosphatase	7.80943	-1.29821	0.333915	-3.88783	0.000101143	0.000734397
OG1RF_11123	hypothetical protein	4.34023	-1.23007	0.382995	-3.21172	0.00131945	0.00626555
OG1RF_11133	sugar ABC superfamily ATP binding cassette transporter, membrane protein	131.525	-1.63223	0.29386	-5.55445	2.78e-08	5.46e-07
OG1RF_11134	sugar ABC superfamily ATP binding cassette transporter, membrane protein	194.705	-1.48571	0.304845	-4.87367	1.1e-06	1.49e-05
OG1RF_11135	sugar ABC superfamily ATP binding cassette transporter, sugar-binding protein	1650.95	-1.33706	0.303476	-4.40583	1.05e-05	0.000104492
OG1RF_11136	neopullulanase	294.567	-1.01813	0.246002	-4.1387	3.49e-05	0.000304351
OG1RF_11137	glucan 1,6-alpha-glucosidase	466.032	-0.966448	0.267337	-3.61509	0.000300239	0.00181123
OG1RF_11138	oligo-1,6-glucosidase	607.521	-0.984556	0.267336	-3.68284	0.000230651	0.00145591
OG1RF_11146	glycerol dehydrogenase	12893.3	0.864344	0.276382	3.12735	0.00176392	0.00796686
OG1RF_11147	glycerone kinase PTS family porter component IIA	3310.48	0.95003	0.26837	3.54	0.000400129	0.00227091
OG1RF_11148	dihydroxyacetone kinase	11137.4	0.917389	0.264713	3.4656	0.00052904	0.00284648
OG1RF_11149	dihydroxyacetone kinase	5836.05	0.975048	0.253688	3.84349	0.000121298	0.000849022
OG1RF_11151	hydroxymethylglutaryl-CoA synthase	262.67	-0.417567	0.171572	-2.43377	0.0149423	0.045335
OG1RF_11153	membrane protein	132.379	-0.324611	0.111375	-2.91458	0.00356172	0.0139663
OG1RF_11154	integral membrane protein	128.611	-0.331213	0.133814	-2.47518	0.0133169	0.0417748
OG1RF_11155	cold shock protein CspA	3114.36	-0.530276	0.159756	-3.31929	0.000902463	0.00454392
OG1RF_11156	hypothetical protein	1062.28	0.836193	0.297047	2.81502	0.0048774	0.0181361
OG1RF_11162	alkylphosphonate uptake protein	285.279	-0.351203	0.120028	-2.92602	0.00343334	0.0136185
OG1RF_11166	transcriptional regulator	48.7655	-0.542483	0.164558	-3.2966	0.000978635	0.00489885
OG1RF_11168	SAM-dependent methyltransferase	152.846	0.558233	0.107046	5.21487	1.84e-07	3.03e-06
OG1RF_11169	protein of hypothetical function DUF34	344.47	0.679521	0.0963134	7.05531	1.72e-12	8.93e-11
OG1RF_11170	M20 family tripeptide aminopeptidase	983.596	0.683812	0.116363	5.87653	4.19e-09	1.02e-07
OG1RF_11174	FNT family formate-nitrite transporter	25.096	-0.746623	0.300657	-2.48331	0.0130169	0.0409826
OG1RF_11177	NADH-quinone oxidoreductase subunit F	72.8539	-0.867438	0.245884	-3.52783	0.000418983	0.00237271
OG1RF_11178	NAD-dependent formate dehydrogenase, alpha subunit	416.719	-0.751032	0.19608	-3.83023	0.000128023	0.000885894
OG1RF_11179	molybdenum cofactor biosynthesis family protein	174.175	-0.801279	0.197005	-4.0673	4.76e-05	0.000388282
OG1RF_11188	ABC superfamily ATP binding cassette transporter, ABC protein	320.796	-0.621829	0.169662	-3.66509	0.000247247	0.00153734
OG1RF_11189	zinc-exporting ATPase	488.885	-0.393057	0.147818	-2.65906	0.00783596	0.0267187
OG1RF_11190	hypothetical protein	206.172	-0.439154	0.0987134	-4.44878	8.64e-06	8.8e-05
OG1RF_11191	colicin V production protein CvpA family protein	179.878	-0.312827	0.106523	-2.93671	0.00331718	0.0132687
OG1RF_11193	thioredoxin	986.002	0.467086	0.185783	2.51416	0.0119318	0.0382171
OG1RF_11198	LacI family sugar-binding transcriptional regulator	96.6831	-0.55675	0.15188	-3.66572	0.000246641	0.00153734
OG1RF_11199	6-phospho-beta-glucosidase	975.513	-0.788821	0.246153	-3.20459	0.00135253	0.00638627
OG1RF_11200	hypothetical protein	49.9733	-0.884264	0.218965	-4.03839	5.38e-05	0.000431229
OG1RF_11201	ABC superfamily ATP binding cassette transporter, ABC protein	12.1391	-0.877593	0.308639	-2.84343	0.0044631	0.0168867
OG1RF_11203	glutamate dehydrogenase	551.94	0.274924	0.0835736	3.2896	0.00100329	0.00500293
OG1RF_11204	glucose-6-phosphate isomerase	2742.74	0.381363	0.0935722	4.0756	4.59e-05	0.000383489
OG1RF_11207	V-type ATPase, subunit F	167.661	-0.958569	0.157557	-6.08396	1.17e-09	3.23e-08
OG1RF_11208	proton (H+) or sodium (Na+) translocating V-type ATPase (V-ATPase), subunit I	522.182	-0.793964	0.172163	-4.61171	3.99e-06	4.61e-05
OG1RF_11209	proton (H+) or sodium (Na+) translocating V-type ATPase (V-ATPase), subunit K	145.957	-0.676398	0.167953	-4.02731	5.64e-05	0.000449272
OG1RF_11210	proton (H+) or sodium (Na+) translocating V-type ATPase (V-ATPase), subunit E	277.092	-0.787962	0.184776	-4.26442	2e-05	0.000188615
OG1RF_11211	proton (H+) or sodium (Na+) translocating V-type ATPase (V-ATPase), subunit C	334.931	-0.826761	0.202743	-4.07787	4.54e-05	0.000381897
OG1RF_11212	V-type ATP synthase subunit F	103.228	-0.799461	0.192856	-4.14539	3.39e-05	0.000296602
OG1RF_11213	ATP synthase F1 sector alpha subunit	1169.12	-0.986792	0.174223	-5.66396	1.48e-08	3.06e-07
OG1RF_11214	proton (H+) or sodium (Na+) translocating V-type ATPase (V-ATPase), subunit B	976.081	-0.979784	0.197452	-4.96213	6.97e-07	1.01e-05
OG1RF_11215	V-type ATP synthase subunit D	394.006	-0.942268	0.204196	-4.61452	3.94e-06	4.57e-05
OG1RF_11216	hypothetical protein	89.6833	-1.25812	0.24882	-5.05632	4.27e-07	6.51e-06
OG1RF_11218	hypothetical protein	6.78222	-1.0524	0.344402	-3.05572	0.00224518	0.00971662
OG1RF_11221	diaminopimelate decarboxylase	42.3659	-0.367536	0.150316	-2.44509	0.0144817	0.0443535
OG1RF_11226	N-6 adenine-specific DNA methylase YitW	337.863	-0.497002	0.099364	-5.00183	5.68e-07	8.4e-06
OG1RF_11230	SacPA operon antiterminator	78.1698	-0.701255	0.210144	-3.33702	0.000846811	0.00428874
OG1RF_11231	PTS family glucose porter, IICBA component	477.259	-0.738803	0.18719	-3.9468	7.92e-05	0.000602862
OG1RF_11232	DNA-binding/PRD domain protein	51.6886	0.507589	0.159548	3.18143	0.00146551	0.00680924
OG1RF_11233	PTS family porter component IIA	10.8038	0.922068	0.259791	3.54927	0.000386302	0.00221184
OG1RF_11234	PTS family fructose porter, IIB component	26.0947	0.734232	0.229152	3.20412	0.00135474	0.00638627
OG1RF_11235	PTS family porter component IIA	22.1341	0.498145	0.208062	2.39421	0.0166562	0.0493771
OG1RF_11236	PTS family porter component IIC	56.4515	0.440522	0.157858	2.79061	0.00526082	0.0192574
OG1RF_11237	ribulose-phosphate 3-epimerase	52.2259	0.535858	0.183707	2.91691	0.0035352	0.0138969
OG1RF_11240	E1-E2 family cation-transporting ATPase	1010.78	-0.541824	0.123817	-4.376	1.21e-05	0.00011805
OG1RF_11241	DNA primase	1047.3	-0.291741	0.105604	-2.7626	0.00573429	0.0207848
OG1RF_11243	hypothetical protein	755.824	-0.46939	0.100709	-4.66083	3.15e-06	3.74e-05
OG1RF_11244	S1 RNA binding domain protein	421.303	-0.751218	0.136512	-5.50295	3.73e-08	7.11e-07
OG1RF_11245	ferric uptake regulation protein	131.844	-1.00404	0.167307	-6.00118	1.96e-09	5.12e-08
OG1RF_11246	glyceraldehyde-3-phosphate dehydrogenase	3374.75	0.661514	0.261675	2.52799	0.0114716	0.0369261
OG1RF_11250	TetR family transcriptional regulator	4.44609	-1.34846	0.426992	-3.15806	0.00158823	0.00731378
OG1RF_11252	hypothetical protein	31.6107	-1.30221	0.346583	-3.75728	0.000171771	0.0011451
OG1RF_11253	peptidylprolyl isomerase	151.562	-0.570252	0.108913	-5.23584	1.64e-07	2.78e-06
OG1RF_11266	cytidylate kinase	143.715	-0.420141	0.144281	-2.91195	0.00359176	0.0140627
OG1RF_11267	30S ribosomal protein S1	3707.4	-0.294025	0.0953113	-3.08489	0.00203625	0.00899284
OG1RF_11268	ribosome-associated GTPase EngA	263.907	-0.407826	0.133613	-3.05229	0.002271	0.00979557
OG1RF_11269	DNA-binding protein HU	1506.93	0.552524	0.141734	3.89831	9.69e-05	0.000709794
OG1RF_11276	tRNA adenylyltransferase	489.163	-0.362196	0.14881	-2.43394	0.0149354	0.045335
OG1RF_11282	3-dehydroquinate synthase	116.86	0.700091	0.244097	2.86809	0.00412961	0.0158567
OG1RF_11283	chorismate synthase	170.176	0.692546	0.190321	3.63883	0.000273881	0.00168763
OG1RF_11284	prephenate dehydrogenase	141.822	0.600161	0.230577	2.60286	0.00924494	0.0306349
OG1RF_11285	3-phosphoshikimate 1-carboxyvinyltransferase	228.09	0.561619	0.219391	2.5599	0.0104704	0.033965
OG1RF_11287	prephenate dehydratase	138.691	0.516532	0.209864	2.46127	0.0138445	0.0431163
OG1RF_11289	DegV family protein	415.506	-0.601025	0.110398	-5.44417	5.2e-08	9.69e-07
OG1RF_11298	repressor lexA	562.111	-0.475116	0.109577	-4.33591	1.45e-05	0.000140178
OG1RF_11303	cysteine synthase	509.231	0.990122	0.285169	3.47205	0.000516502	0.00279646
OG1RF_11306	MutT/NUDIX family protein	44.7815	-0.737564	0.207875	-3.54812	0.000387998	0.00221644
OG1RF_11309	AraC family transcriptional regulator	218.266	0.719811	0.15398	4.67471	2.94e-06	3.58e-05
OG1RF_11310	multidrug ABC superfamily ATP binding cassette transporter, ABC protein	175.892	-0.607466	0.241297	-2.5175	0.011819	0.0379498
OG1RF_11313	putative lipoprotein	191.812	-0.8359	0.147085	-5.68311	1.32e-08	2.76e-07
OG1RF_11317	PTS family beta-glucosides porter, IIABC component	260.709	-1.30389	0.2762	-4.72084	2.35e-06	2.92e-05
OG1RF_11318	oligo-1,6-glucosidase	172.564	-1.31261	0.259074	-5.06656	4.05e-07	6.28e-06
OG1RF_11319	sucrose-6-phosphate dehydrogenase	61.18	-1.79145	0.264402	-6.77547	1.24e-11	4.94e-10
OG1RF_11320	sucrose operon repressor ScrR	61.581	-0.721592	0.163229	-4.42073	9.84e-06	9.83e-05
OG1RF_11323	phosphotransferase system (PTS) beta-glucoside-specific enzyme IIBCA component	25.856	-0.542839	0.192358	-2.82203	0.00477205	0.0178469
OG1RF_11326	hypothetical protein	56.8992	-0.67498	0.192839	-3.50023	0.000464859	0.00255249
OG1RF_11331	DNA topoisomerase (ATP-hydrolyzing) ParE	525.634	-0.370573	0.100981	-3.66975	0.000242791	0.00152141
OG1RF_11332	CoA-binding domain protein	616.744	0.945444	0.154675	6.11246	9.81e-10	2.73e-08
OG1RF_11333	ethanolamine utilization protein EutQ	51.9875	1.56881	0.309944	5.0616	4.16e-07	6.37e-06
OG1RF_11334	ethanolamine utilization protein EutH	113.19	1.47407	0.292999	5.03096	4.88e-07	7.3e-06
OG1RF_11335	ethanolamine utilization protein EutN	38.467	1.77326	0.310034	5.71956	1.07e-08	2.3e-07
OG1RF_11336	ethanolamine utilization protein	53.0182	1.39978	0.308582	4.53616	5.73e-06	6.24e-05
OG1RF_11337	ethanolamine utilization protein	105.87	1.45071	0.30841	4.70382	2.55e-06	3.15e-05
OG1RF_11338	hypothetical protein	80.5449	1.38295	0.324528	4.26143	2.03e-05	0.00019046
OG1RF_11339	ribonuclease III	203.602	1.61483	0.277329	5.82278	5.79e-09	1.34e-07
OG1RF_11340	acetaldehyde dehydrogenase	420.938	1.29307	0.302893	4.26908	1.96e-05	0.000185395
OG1RF_11341	microcompartment protein	180.029	1.18492	0.298645	3.96767	7.26e-05	0.000557381
OG1RF_11342	ethanolamine utilization protein EutL	159.034	1.14279	0.281388	4.06128	4.88e-05	0.000395942
OG1RF_11343	ethanolamine ammonia-lyase small subunit	343.56	0.866199	0.259802	3.33407	0.000855841	0.00431758
OG1RF_11344	ethanolamine ammonia-lyase large subunit	369.368	0.778221	0.286928	2.71225	0.00668276	0.023627
OG1RF_11350	ATP:cob(I)alamin adenosyltransferase	35.9556	1.01657	0.281076	3.6167	0.000298387	0.00180849
OG1RF_11351	ethanolamine utilization protein	34.196	0.604275	0.223909	2.69876	0.00695992	0.0243081
OG1RF_11354	iron (Fe) ABC superfamily ATP binding cassette transporter, binding protein	139.913	0.401369	0.157059	2.55553	0.0106027	0.0343113
OG1RF_11356	aldose epimerase	331.852	0.403023	0.144382	2.79136	0.00524871	0.0192434
OG1RF_11357	GTP-sensing transcriptional pleiotropic repressor CodY	432.883	0.317152	0.13124	2.41659	0.0156668	0.0470915
OG1RF_11358	ATP-dependent hsl protease ATP-binding subunit HslU	463.512	0.47072	0.139774	3.36773	0.0007579	0.00389949
OG1RF_11359	ATP-dependent protease HslVU	141.182	0.66478	0.187391	3.54756	0.00038882	0.00221644
OG1RF_11366	ribosome biogenesis GTP-binding protein YlqF	92.0926	-0.491055	0.161313	-3.04411	0.00233369	0.00994991
OG1RF_11367	2-dehydropantoate 2-reductase	944.208	-0.877706	0.16328	-5.37546	7.64e-08	1.36e-06
OG1RF_11368	LysR family transcriptional regulator	485.465	-0.763007	0.166247	-4.58959	4.44e-06	5.04e-05
OG1RF_11369	regulatory protein	965.678	-0.651805	0.158008	-4.12513	3.71e-05	0.000321785
OG1RF_11370	branched-chain alpha-keto acid	1757.41	-0.60618	0.152001	-3.98799	6.66e-05	0.00051944
OG1RF_11371	3-methyl-2-oxobutanoate dehydrogenase	799.743	-0.594502	0.166539	-3.56974	0.000357337	0.00209702
OG1RF_11372	3-methyl-2-oxobutanoate dehydrogenase	683.459	-0.558917	0.150959	-3.70245	0.000213528	0.00137124
OG1RF_11373	dihydrolipoyl dehydrogenase	506.701	-0.482591	0.156244	-3.08869	0.00201039	0.00890907
OG1RF_11374	butyrate kinase	393.112	-0.486655	0.17073	-2.85044	0.00436585	0.0165915
OG1RF_11375	branched-chain phosphotransacylase	231.585	-0.488854	0.154259	-3.16904	0.00152942	0.00708076
OG1RF_11376	hypothetical protein	78.4142	-0.598658	0.145798	-4.10607	4.02e-05	0.00034261
OG1RF_11377	hypothetical protein	14.9586	-0.774522	0.260374	-2.97466	0.00293314	0.0120301
OG1RF_11383	putative NADPH:quinone reductase	531.774	1.15783	0.29705	3.89775	9.71e-05	0.000709794
OG1RF_11384	permease protein	74.1671	-0.735853	0.173185	-4.24893	2.15e-05	0.000198531
OG1RF_11392	S41A family carboxy-terminal peptidase	310.739	-0.354544	0.104307	-3.39903	0.000676256	0.00353566
OG1RF_11394	peptide-methionine-(S)-S-oxide reductase	227.401	-0.396925	0.115496	-3.43669	0.000588875	0.00312938
OG1RF_11398	hemolysin III	351.791	-0.312581	0.0894822	-3.49322	0.000477226	0.00260562
OG1RF_11399	hypothetical protein	168.58	-0.340464	0.1157	-2.94264	0.00325431	0.0130571
OG1RF_11400	adenine phosphoribosyltransferase	197.341	0.379	0.128607	2.94696	0.00320917	0.0129165
OG1RF_11401	single-stranded-DNA-specific exonuclease RecJ	709.937	0.196127	0.072124	2.7193	0.00654205	0.0232247
OG1RF_11402	hypothetical protein	149.466	0.297435	0.106538	2.79182	0.00524122	0.0192434
OG1RF_11418	family 38 glycosyl hydrolase	332.041	0.577057	0.142526	4.04878	5.15e-05	0.000415094
OG1RF_11421	LysR family transcriptional regulator	63.4402	-0.708539	0.295496	-2.3978	0.0164938	0.0489519
OG1RF_11422	carbonate dehydratase	54.9572	-1.15987	0.302061	-3.83985	0.000123109	0.000858774
OG1RF_11423	orotate phosphoribosyltransferase	231.299	-1.46988	0.374078	-3.92935	8.52e-05	0.000638948
OG1RF_11424	orotidine-5'-phosphate decarboxylase	197.203	-1.35707	0.374289	-3.62572	0.000288156	0.0017547
OG1RF_11425	dihydroorotate oxidase	294.109	-1.53244	0.376757	-4.06745	4.75e-05	0.000388282
OG1RF_11426	dihydroorotate dehydrogenase electron transfer subunit	218.71	-1.54285	0.374245	-4.12256	3.75e-05	0.000324306
OG1RF_11427	carbamoyl-phosphate synthase, large subunit	1382.64	-1.4316	0.298804	-4.79112	1.66e-06	2.18e-05
OG1RF_11428	carbamoyl-phosphate synthase, small subunit	327.777	-1.24167	0.319405	-3.88744	0.000101306	0.000734397
OG1RF_11429	dihydroorotase	335.189	-1.03202	0.315185	-3.27434	0.00105909	0.00520254
OG1RF_11430	aspartate carbamoyltransferase, catalytic subunit	301.415	-0.996721	0.210963	-4.72463	2.31e-06	2.88e-05
OG1RF_11434	signal peptidase II	46.3027	0.46063	0.184506	2.49656	0.0125403	0.0398214
OG1RF_11436	formate--tetrahydrofolate ligase	269.009	0.497351	0.202335	2.45806	0.0139688	0.0433989
OG1RF_11440	YbaK/ebsC protein	137.114	0.333423	0.113938	2.92637	0.00342946	0.0136185
OG1RF_11442	multidrug ABC superfamily ATP binding cassette transporter, ABC protein	128.297	-0.719405	0.22875	-3.14494	0.00166119	0.0075823
OG1RF_11443	multidrug ABC superfamily ATP binding cassette transporter, ABC protein	102.334	-0.604933	0.172826	-3.50024	0.000464848	0.00255249
OG1RF_11445	deoxyribonuclease IV (phage-T(4)-induced)	110.816	-0.51235	0.125834	-4.07163	4.67e-05	0.000386174
OG1RF_11446	hypothetical protein	72.5023	-0.64975	0.164784	-3.94304	8.05e-05	0.000610605
OG1RF_11447	hypothetical protein	81.0529	-0.543205	0.156557	-3.4697	0.000521043	0.00281515
OG1RF_11449	tyrosine--tRNA ligase	332.058	0.427952	0.111249	3.84678	0.000119679	0.000841658
OG1RF_11455	general stress protein	598.913	0.455206	0.109293	4.165	3.11e-05	0.000275954
OG1RF_11456	methyl-accepting chemotaxis family protein	163.384	0.490956	0.149458	3.28491	0.00102017	0.00506755
OG1RF_11458	glycerol-3-phosphate dehydrogenase (NAD(P)(+))	789.477	-0.363326	0.129477	-2.80611	0.00501436	0.0185919
OG1RF_11462	membrane protein of hypothetical function	348.752	-0.677927	0.126502	-5.359	8.37e-08	1.48e-06
OG1RF_11463	PspC domain protein	470.255	-0.54061	0.128619	-4.2032	2.63e-05	0.000239816
OG1RF_11464	hypothetical protein	1870.75	-0.71032	0.176583	-4.02258	5.76e-05	0.000455579
OG1RF_11474	peptide chain release factor RF2	402.162	-0.353638	0.133139	-2.65616	0.00790373	0.0268084
OG1RF_11476	preprotein translocase subunit SecA	2073.53	-0.21677	0.071354	-3.03795	0.00238194	0.0101057
OG1RF_11477	ribosomal subunit interface protein	12568.1	0.640299	0.150383	4.25778	2.06e-05	0.000192902
OG1RF_11481	PTS family cellobiose porter, IIA component	434.575	0.434643	0.167607	2.59323	0.00950801	0.0313862
OG1RF_11483	protein of hypothetical function UPF0029	64.856	-0.623351	0.167405	-3.72361	0.000196396	0.00127068
OG1RF_11489	phosphoribosylamine-glycine ligase	150.841	-1.55446	0.381865	-4.07071	4.69e-05	0.000386311
OG1RF_11490	bifunctional purine biosynthesis protein PurH	198.438	-1.46597	0.417471	-3.51155	0.000445496	0.00247413
OG1RF_11491	phosphoribosylglycinamide formyltransferase	52.6483	-1.56344	0.391044	-3.99813	6.38e-05	0.000500701
OG1RF_11492	phosphoribosylaminoimidazole synthetase	52.1168	-1.55033	0.411439	-3.76808	0.000164511	0.00110585
OG1RF_11493	amidophosphoribosyltransferase	67.0649	-1.42368	0.431323	-3.30073	0.000964342	0.00483666
OG1RF_11494	phosphoribosylformylglycinamidine synthase	117.608	-1.60798	0.429737	-3.74178	0.000182724	0.00120635
OG1RF_11495	phosphoribosylformylglycinamidine synthase	25.1455	-1.53977	0.413799	-3.72106	0.000198388	0.00128037
OG1RF_11496	phosphoribosylformylglycinamidine synthase subunit PurS	5.08929	-1.47202	0.453669	-3.24469	0.00117579	0.00567713
OG1RF_11500	SPFH domain/Band 7 family protein	174.841	0.970857	0.157975	6.14565	7.96e-10	2.32e-08
OG1RF_11502	oligopeptide ABC superfamily ATP binding cassette transporter, binding protein	91.4914	-0.520109	0.176014	-2.95494	0.00312729	0.012646
OG1RF_11507	hypothetical protein	56.6034	-0.569117	0.15788	-3.60474	0.000312468	0.00187626
OG1RF_11509	hypothetical protein	1265.05	-1.16017	0.268517	-4.32067	1.56e-05	0.00014966
OG1RF_11520	general stress protein A	8.86726	-1.07752	0.416614	-2.58637	0.00969927	0.031936
OG1RF_11521	phosphatidylglycerol--membrane-oligosaccharide glycerophosphotransferase	37.1508	0.836935	0.175569	4.76698	1.87e-06	2.39e-05
OG1RF_11523	LysR family transcriptional regulator	46.0507	1.16637	0.20126	5.79535	6.82e-09	1.53e-07
OG1RF_11525	SprE protein	410.772	1.65774	0.46465	3.56772	0.000360101	0.0021037
OG1RF_11526	gelatinase	638.6	1.70311	0.462373	3.6834	0.000230141	0.00145591
OG1RF_11527	sensor histidine kinase FsrC	149.074	1.29597	0.377304	3.43482	0.000592942	0.00314454
OG1RF_11528	FsrB protein	102.301	1.1712	0.35585	3.29127	0.000997362	0.00498296
OG1RF_11530	N-acetylmuramoyl-L-alanine amidase	345.697	-0.851121	0.166048	-5.12576	2.96e-07	4.71e-06
OG1RF_11531	glycosyl hydrolase	652.051	-0.798669	0.162849	-4.90436	9.37e-07	1.3e-05
OG1RF_11533	alcohol dehydrogenase	1512.49	0.729695	0.218478	3.33991	0.000838058	0.00425274
OG1RF_11539	membrane protein	64.7956	0.668116	0.24392	2.73908	0.00616118	0.0221153
OG1RF_11540	PP-loop family protein	33.3608	0.768434	0.181018	4.24507	2.19e-05	0.000201259
OG1RF_11549	PTS family mannose/fructose/sorbose porter component IID	58.2456	1.22402	0.446656	2.74041	0.00613624	0.0220564
OG1RF_11550	PTS system, IIC component	47.4951	1.35041	0.404897	3.33518	0.000852428	0.00430876
OG1RF_11551	phospotransferase system PTS, mannose-specific IIB component	26.5115	1.7303	0.41087	4.2113	2.54e-05	0.000232189
OG1RF_11552	PTS family porter, mannose/fructose-specific component IIA	19.3346	1.19895	0.460921	2.6012	0.00928981	0.0307443
OG1RF_11553	hypothetical protein	5.70397	1.72759	0.453371	3.81054	0.000138664	0.000951892
OG1RF_11555	galactose-6-phosphate isomerase LacB subunit	255.298	-0.922852	0.378119	-2.44064	0.0146613	0.0447448
OG1RF_11558	PTS system, IIB component	633.321	-0.914241	0.372776	-2.45252	0.014186	0.0437235
OG1RF_11559	PTS family galactitol (gat) porter component IIC	2658.43	-1.05503	0.374737	-2.8154	0.00487168	0.0181361
OG1RF_11560	lactose PTS family porter repressor LacR	41.2102	-0.620061	0.177168	-3.49985	0.000465523	0.00255249
OG1RF_11561	hypothetical protein	109.073	1.20094	0.177737	6.75686	1.41e-11	5.37e-10
OG1RF_11562	HD domain protein	12.7332	0.64351	0.248252	2.59217	0.00953739	0.031443
OG1RF_11569	integral membrane protein	249.838	-0.573809	0.184245	-3.11439	0.00184328	0.00822483
OG1RF_11570	glycerophosphoryl diester phosphodiesterase	113.412	-0.891903	0.149971	-5.94719	2.73e-09	6.99e-08
OG1RF_11575	hypothetical protein	112.925	0.588329	0.223726	2.62969	0.00854637	0.028762
OG1RF_11576	hypothetical protein	314.562	-0.576012	0.209664	-2.7473	0.00600875	0.0216505
OG1RF_11585	putative ribosylpyrimidine nucleosidase	163.142	-0.486627	0.20227	-2.40583	0.0161358	0.0480547
OG1RF_11587	M protein trans-acting positive regulator	219.062	-0.628714	0.16305	-3.85597	0.000115273	0.000815102
OG1RF_11591	glycerol-3-phosphate oxidase	1321.67	0.845332	0.274419	3.08045	0.00206691	0.00908175
OG1RF_11593	M protein trans-acting positive regulator	48.801	-0.857084	0.184253	-4.65167	3.29e-06	3.87e-05
OG1RF_11594	pyridine nucleotide-disulfide family oxidoreductase	54.1855	-0.872805	0.178301	-4.89513	9.82e-07	1.36e-05
OG1RF_11595	hypothetical protein	12.7712	-1.0131	0.422229	-2.3994	0.016422	0.0487948
OG1RF_11596	hypothetical protein	15.9489	-0.724286	0.237587	-3.04851	0.00229978	0.00986308
OG1RF_11598	PTS family porter component IIABC	20.0193	-1.01129	0.207034	-4.88468	1.04e-06	1.43e-05
OG1RF_11599	GntR family transcriptional regulator	91.0388	-0.685253	0.158664	-4.31889	1.57e-05	0.000150311
OG1RF_11614	PTS family mannose/fructose/sorbose porter component IIC	605.496	-0.658933	0.235259	-2.80088	0.00509637	0.0188151
OG1RF_11619	hypothetical protein	266.353	-0.960038	0.141904	-6.76538	1.33e-11	5.21e-10
OG1RF_11620	hypothetical protein	29.3027	-1.34713	0.250571	-5.37624	7.61e-08	1.36e-06
OG1RF_11623	enolase	7209.96	0.533767	0.142826	3.73718	0.000186096	0.00122237
OG1RF_11624	triose-phosphate isomerase	1336.87	0.398816	0.153019	2.60632	0.00915222	0.0304056
OG1RF_11625	phosphoglycerate kinase	1818.47	0.422593	0.147916	2.85697	0.00427709	0.0162781
OG1RF_11627	central glycolytic genes regulator	669.537	-0.5324	0.172965	-3.07808	0.00208342	0.00913879
OG1RF_11628	YitT family protein	109.229	-0.287031	0.104951	-2.7349	0.00623987	0.0223668
OG1RF_11634	hypothetical protein	101.202	-0.709824	0.173011	-4.10277	4.08e-05	0.000346392
OG1RF_11635	D-tyrosyl-tRNA(Tyr) deacylase	190.624	-0.382921	0.128671	-2.97598	0.00292056	0.0119975
OG1RF_11636	GTP diphosphokinase	892.994	-0.473481	0.104669	-4.52361	6.08e-06	6.5e-05
OG1RF_11637	RsmE family RNA methyltransferase	241.311	0.381001	0.0865777	4.40068	1.08e-05	0.000106594
OG1RF_11638	ribosomal protein L11 methyltransferase	262.312	0.205439	0.0784752	2.61788	0.00884779	0.0295841
OG1RF_11639	hypothetical protein	69.9215	0.395742	0.12431	3.1835	0.00145505	0.00677279
OG1RF_11641	replication-associated recombination protein A	427.838	0.342083	0.0951874	3.59379	0.000325905	0.0019345
OG1RF_11642	hypothetical protein	87.6205	-0.930354	0.278421	-3.34154	0.000833141	0.00424443
OG1RF_11663	ABC superfamily ATP binding cassette transporter, ABC/membrane protein	711.323	-0.528174	0.165816	-3.1853	0.00144605	0.00674304
OG1RF_11664	ABC superfamily ATP binding cassette transporter, ABC/membrane protein	499.107	-0.435843	0.17169	-2.53855	0.0111312	0.035875
OG1RF_11666	cytochrome D ubiquinol oxidase subunit I	2955.88	0.328573	0.132154	2.4863	0.012908	0.0406893
OG1RF_11671	hypothetical protein	19.3694	0.901712	0.265837	3.39197	0.000693918	0.00360441
OG1RF_11672	major facilitator family transporter	68.3292	0.768589	0.215705	3.56315	0.000366426	0.00212625
OG1RF_11677	ABC superfamily ATP binding cassette transporter, ABC protein	18.5108	-0.909613	0.34519	-2.63511	0.00841103	0.0283434
OG1RF_11678	ABC superfamily ATP binding cassette transporter, membrane protein	10.6727	-1.07816	0.365294	-2.95148	0.00316257	0.0127488
OG1RF_11679	ABC superfamily ATP binding cassette transporter, binding protein	19.2193	-0.897019	0.220746	-4.06359	4.83e-05	0.000393281
OG1RF_11685	hypothetical protein	4.66183	-1.1989	0.45013	-2.66346	0.00773411	0.0265409
OG1RF_11686	hypothetical protein	179.188	-0.853297	0.163186	-5.22899	1.7e-07	2.86e-06
OG1RF_11689	hypothetical protein	43.3767	-0.648211	0.200629	-3.2309	0.00123402	0.00593616
OG1RF_11694	ABC superfamily ATP binding cassette transporter, ABC protein	138.875	-0.671308	0.171859	-3.90615	9.38e-05	0.000693434
OG1RF_11696	phosphoglucosamine mutase	1276.3	0.224711	0.0898666	2.5005	0.0124018	0.0394783
OG1RF_11701	glutamate--ammonia ligase	655.846	-0.556004	0.137949	-4.03049	5.57e-05	0.000444595
OG1RF_11702	regulatory protein GlnR	236.624	-0.62179	0.12843	-4.84149	1.29e-06	1.73e-05
OG1RF_11705	glycerophosphodiester phosphodiesterase	25.6823	-0.786001	0.218494	-3.59736	0.000321459	0.00192133
OG1RF_11706	group 2 glycosyl transferase	204.144	-0.494236	0.11188	-4.41755	9.98e-06	9.94e-05
OG1RF_11720	group 2 glycosyl transferase	33.197	-0.655839	0.20519	-3.19624	0.00139229	0.00650643
OG1RF_11723	brp/Blh family beta-carotene 15,15'-monooxygenase	362.753	-0.54349	0.199427	-2.72526	0.00642512	0.0228724
OG1RF_11726	ABC superfamily ATP binding cassette transporter, ABC protein	258.996	-0.360487	0.147743	-2.43996	0.0146888	0.0447757
OG1RF_11727	ABC superfamily ATP binding cassette transporter, membrane protein	101.839	-0.49882	0.14831	-3.36335	0.000770019	0.00395399
OG1RF_11735	group 2 glycosyl transferase	56.9518	-0.519085	0.159854	-3.24724	0.00116531	0.00564761
OG1RF_11736	group 2 glycosyl transferase	41.424	-0.753873	0.160831	-4.68737	2.77e-06	3.38e-05
OG1RF_11737	group 2 glycosyl transferase	38.9196	-0.600675	0.205837	-2.91821	0.00352047	0.0138887
OG1RF_11745	protein of hypothetical function DUF1696	268.942	-0.539233	0.142754	-3.77737	0.000158494	0.00107098
OG1RF_11746	cytidine/deoxycytidylate deaminase	175.567	-0.440285	0.181774	-2.42216	0.0154285	0.0465373
OG1RF_11748	phenazine biosynthesis protein PhzF family protein	643.184	-0.410693	0.113581	-3.61587	0.000299337	0.00181001
OG1RF_11760	hypothetical protein	1050.09	0.819391	0.139499	5.87383	4.26e-09	1.03e-07
OG1RF_11761	ABC superfamily ATP binding cassette transporter, binding protein	26570.5	0.957694	0.11461	8.35612	6.48e-17	8.39e-15
OG1RF_11762	carbohydrate ABC superfamily ATP binding cassette transporter, membrane protein	5997.85	1.02133	0.1348	7.57667	3.55e-14	3.16e-12
OG1RF_11763	ABC superfamily ATP binding cassette transporter, membrane protein	5236.33	0.845979	0.137764	6.14077	8.21e-10	2.34e-08
OG1RF_11765	MerR family transcriptional regulator	35.4474	0.906307	0.218393	4.14989	3.33e-05	0.000291819
OG1RF_11768	tryptophan--tRNA ligase	574.916	-0.375933	0.144366	-2.60403	0.00921348	0.0305699
OG1RF_11769	hypothetical protein	381.838	-1.37367	0.211871	-6.48351	8.96e-11	3.05e-09
OG1RF_11770	hypothetical protein	31.5671	-1.19071	0.24272	-4.90572	9.31e-07	1.3e-05
OG1RF_11771	brp/Blh family beta-carotene 15,15'-monooxygenase	33.6966	-1.19418	0.277583	-4.30206	1.69e-05	0.000161598
OG1RF_11772	sugar ABC superfamily ATP binding cassette transporter, membrane protein	77.521	-1.03473	0.262116	-3.9476	7.89e-05	0.000602643
OG1RF_11773	ABC superfamily ATP binding cassette transporter, membrane protein	126.381	-1.03939	0.291055	-3.57112	0.000355456	0.00209309
OG1RF_11774	sugar ABC superfamily ATP binding cassette transporter, sugar-binding protein	919.3	-0.849565	0.199825	-4.25154	2.12e-05	0.00019693
OG1RF_11775	glucuronyl hydrolase	283.887	-0.53003	0.216923	-2.44341	0.0145494	0.0444824
OG1RF_11779	hypothetical protein	118.364	0.391748	0.113737	3.44433	0.000572483	0.00304853
OG1RF_11780	PTS family cellobiose porter component IIB	339.996	0.904304	0.250345	3.61223	0.000303578	0.00182712
OG1RF_11781	sodium:solute symporter family protein	809.027	0.858553	0.268463	3.19804	0.00138367	0.00648719
OG1RF_11782	myo-inositol catabolism protein IolE	1020.77	1.17568	0.255344	4.6043	4.14e-06	4.76e-05
OG1RF_11783	inositol 2-dehydrogenase	684.985	1.45545	0.259984	5.59825	2.17e-08	4.31e-07
OG1RF_11784	inositol 2-dehydrogenase	532.894	1.81212	0.233566	7.75848	8.59e-15	8.56e-13
OG1RF_11785	methylmalonate-semialdehyde dehydrogenase (acylating)	1127.58	2.21212	0.249108	8.88017	6.68e-19	1.02e-16
OG1RF_11786	myo-inositol catabolism protein IolB	551.052	2.64047	0.262443	10.0611	8.21e-24	2.36e-21
OG1RF_11787	3D-(3,5/4)-trihydroxycyclohexane-1,2-dione hydrolase	935.166	2.56393	0.240192	10.6745	1.34e-26	4.95e-24
OG1RF_11788	5-dehydro-2-deoxygluconokinase	459.465	2.20657	0.312761	7.05513	1.72e-12	8.93e-11
OG1RF_11789	DNA binding protein	190.484	1.13882	0.151833	7.50052	6.36e-14	5.48e-12
OG1RF_11791	GNAT family acetyltransferase	361.367	-0.281086	0.099163	-2.83459	0.00458846	0.0172601
OG1RF_11792	nucleoside 2-deoxyribosyltransferase superfamily protein	97.7459	-0.299921	0.121685	-2.46472	0.013712	0.0427754
OG1RF_11801	hypothetical protein	67.4004	0.713699	0.183252	3.89464	9.83e-05	0.000716955
OG1RF_11802	hypothetical protein	268.526	0.442109	0.127928	3.45592	0.000548409	0.0029324
OG1RF_11809	hypothetical protein	21.5924	-0.930984	0.221734	-4.19866	2.69e-05	0.000242967
OG1RF_11812	hypothetical protein	22.8519	1.23854	0.224011	5.52891	3.22e-08	6.18e-07
OG1RF_11813	hypothetical protein	15.301	1.32397	0.293362	4.51309	6.39e-06	6.78e-05
OG1RF_11820	glucose 1-dehydrogenase	14.1868	-0.743113	0.266224	-2.79131	0.00524956	0.0192434
OG1RF_11834	GNAT family acetyltransferase	160.318	0.35175	0.117171	3.00203	0.00268186	0.0111407
OG1RF_11849	Fur family transcriptional regulator ZurR	25.095	0.609393	0.208058	2.92897	0.00340093	0.0135409
OG1RF_11850	protein of hypothetical function DUF299	287.878	-0.527832	0.109064	-4.83963	1.3e-06	1.74e-05
OG1RF_11853	homoserine dehydrogenase	423.202	0.372702	0.0828183	4.50024	6.79e-06	7.17e-05
OG1RF_11854	metal transport repressor protein CzrA	88.1514	0.35247	0.132526	2.65963	0.00782257	0.0267187
OG1RF_11855	putative pyrroline-5-carboxylate reductase	300.678	-0.58375	0.190603	-3.06265	0.00219388	0.00952643
OG1RF_11860	GMP reductase	85.8739	-0.832871	0.334113	-2.49278	0.0126747	0.0401003
OG1RF_11861	NCS2 family xanthine/uracil permease	34.8091	-1.121	0.356566	-3.14387	0.0016673	0.00758342
OG1RF_11862	guanine deaminase	61.026	-1.0728	0.298335	-3.59596	0.000323194	0.00192282
OG1RF_11866	PTS family porter, enzyme I	69.6335	0.735133	0.13291	5.53108	3.18e-08	6.15e-07
OG1RF_11867	N-acetylmuramic acid 6-phosphate etherase	15.1906	0.810853	0.256401	3.16244	0.00156452	0.00723034
OG1RF_11868	outer surface protein	36.6866	0.585183	0.194584	3.00735	0.00263537	0.0109828
OG1RF_11869	PTS system, IIA component	84.3571	0.467609	0.157688	2.96541	0.00302282	0.0123198
OG1RF_11871	hypothetical protein	185.839	-0.985217	0.168329	-5.85291	4.83e-09	1.15e-07
OG1RF_11872	hypothetical protein	90.1595	-0.718237	0.223157	-3.21853	0.00128851	0.0061412
OG1RF_11873	phosphate transporter	168.277	-0.960902	0.147206	-6.52759	6.68e-11	2.34e-09
OG1RF_11874	30S ribosomal protein S20	1076.22	-0.403498	0.165429	-2.43911	0.0147235	0.0448288
OG1RF_11876	2-dehydropantoate 2-reductase	692.527	1.24066	0.159128	7.79664	6.36e-15	6.86e-13
OG1RF_11877	DNA-directed DNA polymerase III delta subunit	133.918	-0.295095	0.115221	-2.56113	0.0104334	0.0339215
OG1RF_11892	GTP-binding protein TypA/BipA	1169.05	-0.577438	0.238293	-2.42323	0.0153833	0.0465094
OG1RF_11893	inositol-phosphate phosphatase	102.624	0.390716	0.13581	2.87694	0.00401556	0.015534
OG1RF_11895	voltage-gated chloride channel family protein	9.86519	-0.784752	0.287813	-2.72661	0.00639889	0.0228272
OG1RF_11900	cro/CI family transcriptional regulator	63.2654	0.686798	0.168523	4.0754	4.59e-05	0.000383489
OG1RF_11902	arginine--tRNA ligase	351.954	0.434438	0.165548	2.62424	0.00868418	0.02915
OG1RF_11903	O-sialoglycoprotein endopeptidase	404.096	0.342064	0.114567	2.9857	0.00282927	0.0116967
OG1RF_11908	hypothetical protein	424.582	-0.268045	0.10091	-2.65629	0.00790056	0.0268084
OG1RF_11909	hypothetical protein	180.178	-0.317206	0.118579	-2.67505	0.00747176	0.0257825
OG1RF_11912	hypothetical protein	768.162	0.807206	0.256936	3.14166	0.00167993	0.00762745
OG1RF_11914	phosphatidate cytidylyltransferase	232.785	-0.309227	0.115346	-2.68087	0.007343	0.025406
OG1RF_11915	di-trans,poly-cis-decaprenylcistransferase	316.814	-0.299669	0.12545	-2.38875	0.016906	0.049946
OG1RF_11916	ABC superfamily ATP binding cassette transporter, binding protein	84.3747	0.551205	0.193699	2.84568	0.00443163	0.0168168
OG1RF_11931	uracil phosphoribosyltransferase	486.111	-0.354814	0.110039	-3.22445	0.00126216	0.00606022
OG1RF_11938	fumarate reductase	1631.45	-0.55134	0.172109	-3.20343	0.00135802	0.00639009
OG1RF_11939	Trk family potassium (K+) transporter, membrane protein	83.974	-0.566442	0.173567	-3.26354	0.00110031	0.00537286
OG1RF_11940	pyruvate:ferredoxin oxidoreductase	2312.47	-0.647995	0.182698	-3.5468	0.000389942	0.00221796
OG1RF_11941	glutamate synthase	1061.76	-0.608203	0.209707	-2.90026	0.00372855	0.0145543
OG1RF_11942	ferredoxin--NADP(+) reductase subunit alpha	780.704	-0.557116	0.209023	-2.66533	0.0076913	0.0264344
OG1RF_11944	YqeB family selenium-dependent molybdenum hydroxylase system protein	194.568	-0.778885	0.193611	-4.02293	5.75e-05	0.000455579
OG1RF_11945	hypothetical protein	387.751	-0.74629	0.185805	-4.01653	5.91e-05	0.000466015
OG1RF_11946	hypothetical protein	114.52	-0.742263	0.18224	-4.07299	4.64e-05	0.000386174
OG1RF_11947	selenium metabolism protein YedF	275.034	-0.668291	0.216476	-3.08714	0.00202095	0.00894055
OG1RF_11948	selenide, water dikinase	482.89	-0.645209	0.196563	-3.28246	0.00102907	0.00508251
OG1RF_11949	putative cysteine desulfurase	1023.25	-0.475024	0.167762	-2.83153	0.00463263	0.0174009
OG1RF_11951	selenium-dependent molybdenum hydroxylase 1	4877.46	-0.42935	0.158848	-2.7029	0.00687372	0.024072
OG1RF_11954	xanthine/uracil permease	821.256	-0.769093	0.215637	-3.56661	0.000361631	0.00210789
OG1RF_11955	endoribonuclease inhibitor of translation	254.109	-0.709911	0.225284	-3.15119	0.00162609	0.00746156
OG1RF_11956	carbamate kinase	584.852	-0.674243	0.209837	-3.21317	0.00131277	0.00624533
OG1RF_11957	carbamoyltransferase YgeW	1220.61	-0.498516	0.200352	-2.4882	0.0128393	0.0405716
OG1RF_11969	beta-lactamase	53.8782	0.571567	0.151753	3.76642	0.000165606	0.00111033
OG1RF_11970	glyoxalase	263.304	0.441623	0.134812	3.27583	0.0010535	0.00519326
OG1RF_11975	beta-glucosidase	166.225	0.850216	0.234334	3.62823	0.000285372	0.00174185
OG1RF_11976	PTS family porter, enzyme I	109.946	0.793761	0.237491	3.34227	0.000830952	0.00424162
OG1RF_11977	transcription antiterminator LicT	417.028	-0.799989	0.203396	-3.93317	8.38e-05	0.000630998
OG1RF_11979	FMN-dependent NADH-azoreductase	186.932	-0.883721	0.181343	-4.8732	1.1e-06	1.49e-05
OG1RF_11985	ATP synthase F1 sector epsilon subunit	1427.46	1.11046	0.186624	5.95023	2.68e-09	6.93e-08
OG1RF_11986	ATP synthase F1 sector beta subunit	2618.01	1.15827	0.168603	6.86982	6.43e-12	2.87e-10
OG1RF_11987	ATP synthase F1 sector gamma subunit	1644.32	1.19085	0.160273	7.43013	1.08e-13	8.51e-12
OG1RF_11988	ATP synthase F1 sector alpha subunit	2627.74	1.18206	0.160284	7.3748	1.65e-13	1.15e-11
OG1RF_11989	ATP synthase F1 sector delta subunit	602.754	1.14214	0.155466	7.34656	2.03e-13	1.39e-11
OG1RF_11990	ATP synthase F0 sector subunit B	517.969	1.14748	0.168224	6.82113	9.03e-12	3.73e-10
OG1RF_11991	ATP synthase F0 sector subunit C	416.359	1.02319	0.166265	6.15396	7.56e-10	2.25e-08
OG1RF_11992	ATP synthase F0 sector subunit A	990.221	0.850082	0.182237	4.66471	3.09e-06	3.72e-05
OG1RF_11996	preprotein translocase subunit SecG	533.311	-0.72101	0.125491	-5.7455	9.16e-09	1.99e-07
OG1RF_11997	GNAT family acetyltransferase	43.4816	1.07394	0.230415	4.66092	3.15e-06	3.74e-05
OG1RF_11998	hypothetical protein	105.773	1.11214	0.219432	5.06826	4.01e-07	6.26e-06
OG1RF_11999	P-ATPase superfamily P-type ATPase cadmium transporter	273.874	0.956301	0.254236	3.76147	0.000168916	0.0011296
OG1RF_12000	NAD(+) synthase	165.096	0.551496	0.13859	3.97934	6.91e-05	0.000533878
OG1RF_12001	nicotinate phosphoribosyltransferase	178.728	0.371613	0.107256	3.46473	0.000530768	0.00284985
OG1RF_12003	N-acetylmuramoyl-L-alanine amidase	36.6734	-1.98408	0.295062	-6.72427	1.76e-11	6.62e-10
OG1RF_12004	hypothetical protein	8.80539	-1.544	0.345689	-4.46643	7.95e-06	8.27e-05
OG1RF_12005	transcriptional regulator	2.03414	-1.1501	0.447175	-2.57192	0.0101136	0.0330481
OG1RF_12006	chaperonin GroEL	6385.67	0.918279	0.163323	5.62249	1.88e-08	3.84e-07
OG1RF_12007	chaperone GroES	660.092	1.28493	0.185625	6.92216	4.45e-12	2.06e-10
OG1RF_12011	ABC superfamily ATP binding cassette transporter, ABC protein	346.82	-0.347636	0.125168	-2.77736	0.00548024	0.0199759
OG1RF_12020	hypothetical protein	576.214	-1.06106	0.149887	-7.07906	1.45e-12	7.99e-11
OG1RF_12026	alcohol dehydrogenase	285.881	0.333724	0.0838573	3.97966	6.9e-05	0.000533878
OG1RF_12027	phosphopantothenate-cysteine ligase	228.558	0.393132	0.0900004	4.36811	1.25e-05	0.000121932
OG1RF_12028	phosphopantothenoylcysteine decarboxylase	215.895	0.364756	0.103498	3.52427	0.000424646	0.00239349
OG1RF_12029	hypothetical protein	166.217	0.329873	0.111379	2.96171	0.00305939	0.0124297
OG1RF_12039	23S rRNA pseudouridylate synthase RluD	174.555	0.332493	0.122835	2.70684	0.00679279	0.0238855
OG1RF_12045	competence protein	155.577	-0.801065	0.257563	-3.11017	0.00186979	0.00832878
OG1RF_12047	regulatory protein Spx	2167.44	-0.476522	0.128772	-3.70051	0.000215163	0.00137681
OG1RF_12048	tryptophan--tRNA ligase	134.631	-0.437783	0.12601	-3.47418	0.000512411	0.00278012
OG1RF_12050	HAD-superfamily hydrolase	611.708	-1.39881	0.162491	-8.60855	7.4e-18	1.06e-15
OG1RF_12068	MutT/NUDIX family protein	249.485	-0.218259	0.0903774	-2.41498	0.0157363	0.0471906
OG1RF_12071	transcriptional regulator	135.982	0.434747	0.143399	3.03174	0.00243149	0.0102487
OG1RF_12073	recombination regulator RecX	57.8484	-0.400916	0.141274	-2.83787	0.00454162	0.0171337
OG1RF_12077	amino acid permease	257.677	0.758419	0.248317	3.05424	0.00225635	0.00974864
OG1RF_12084	ABC superfamily ATP binding cassette transporter, ABC protein	278.73	0.311427	0.129242	2.40965	0.0159678	0.0477191
OG1RF_12093	preprotein translocase	127.572	-0.660245	0.160615	-4.11072	3.94e-05	0.000338372
OG1RF_12094	50S ribosomal protein L33	145.11	-0.626046	0.17057	-3.67032	0.00024225	0.00152141
OG1RF_12102	thioredoxin-disulfide reductase	1264.2	-1.44422	0.266018	-5.42902	5.67e-08	1.03e-06
OG1RF_12103	peroxiredoxin	881.864	-1.65645	0.229607	-7.21428	5.42e-13	3.19e-11
OG1RF_12105	lipoate-protein ligase	415.846	-0.262121	0.0895907	-2.92576	0.00343619	0.0136185
OG1RF_12106	metallo-beta-lactamase	383.107	-0.407501	0.0938849	-4.34043	1.42e-05	0.000137838
OG1RF_12115	anaerobic ribonucleoside-triphosphate reductase large subunit	900.77	0.342397	0.116875	2.92961	0.00339391	0.0135338
OG1RF_12116	pyruvate formate-lyase activating enzyme	218.156	0.500494	0.131246	3.81341	0.00013706	0.000943383
OG1RF_12117	DNA-directed DNA polymerase IV	277.069	0.47109	0.166151	2.83532	0.00457802	0.0172459
OG1RF_12118	YbbM family protein	47.9729	-0.837727	0.173022	-4.84174	1.29e-06	1.73e-05
OG1RF_12119	ABC superfamily ATP binding cassette transporter, ABC protein	64.4124	-0.741738	0.194824	-3.80722	0.000140536	0.000962188
OG1RF_12120	tetrapyrrole methylase	103.379	-0.81331	0.135109	-6.01966	1.75e-09	4.62e-08
OG1RF_12124	protein of hypothetical function DUF970	811.178	0.428477	0.149833	2.8597	0.00424044	0.0161624
OG1RF_12134	MarR family transcriptional regulator	60.454	0.694551	0.204788	3.39155	0.000694977	0.00360441
OG1RF_12142	UDP-glucose 4-epimerase	136.118	-0.322618	0.111916	-2.88267	0.00394314	0.0153226
OG1RF_12144	hypothetical protein	692.678	0.718815	0.182762	3.93306	8.39e-05	0.000630998
OG1RF_12145	protein of hypothetical function DUF488	135.68	0.920489	0.227307	4.04953	5.13e-05	0.000415049
OG1RF_12146	rhodanese family protein	89.1729	0.516603	0.160313	3.22246	0.00127096	0.00607995
OG1RF_12147	glucokinase	186.064	0.347111	0.114017	3.04437	0.00233166	0.00994991
OG1RF_12148	hypothetical protein	54.8366	0.527731	0.207552	2.54264	0.0110019	0.0355024
OG1RF_12149	rhomboid family protein	68.4883	0.341232	0.128429	2.65697	0.00788462	0.0268084
OG1RF_12151	hydrolase	36.8201	0.982092	0.250929	3.91383	9.08e-05	0.000673652
OG1RF_12159	threonine--tRNA ligase	333.053	0.657419	0.196584	3.34422	0.000825156	0.00422036
OG1RF_12160	4-oxalocrotonate tautomerase	41.2414	0.714335	0.16041	4.45319	8.46e-06	8.69e-05
OG1RF_12168	PFL4705 family integrating conjugative element protein	257.305	0.863016	0.173869	4.96361	6.92e-07	1.01e-05
OG1RF_12169	glucose-1-phosphate adenylyltransferase	1527.88	0.88657	0.152454	5.81533	6.05e-09	1.39e-07
OG1RF_12170	nucleotidyltransferase	222.626	-0.338347	0.113822	-2.97259	0.002953	0.0120923
OG1RF_12171	methyltransferase	351.457	-0.204628	0.0743594	-2.75188	0.00592551	0.0214179
OG1RF_12174	nicotinate-nucleotide adenylyltransferase	288.06	-0.34274	0.117483	-2.91736	0.00353009	0.0138969
OG1RF_12187	acyl carrier protein	75.2213	0.707781	0.234524	3.01795	0.00254493	0.0106402
OG1RF_12190	hypothetical protein	598.265	-0.258292	0.0826525	-3.12503	0.00177787	0.0080159
OG1RF_12192	group 1 glycosyl transferase	228.691	-0.340751	0.138859	-2.45394	0.01413	0.0436898
OG1RF_12193	group 1 glycosyl transferase	184.902	-0.358083	0.13347	-2.68287	0.00729925	0.0252884
OG1RF_12198	hypothetical protein	2.34904	-1.17966	0.426299	-2.76722	0.00565369	0.0205214
OG1RF_12199	peptidylprolyl isomerase	274.56	-0.345096	0.139902	-2.4667	0.0136365	0.0426738
OG1RF_12202	5'-nucleotidase	105.857	0.406162	0.165419	2.45535	0.0140746	0.0436751
OG1RF_12210	Trk family potassium (K+) transporter, NAD+ binding protein	219.367	-0.434296	0.116456	-3.72925	0.000192047	0.00125194
OG1RF_12217	UDP-N-acetylglucosamine 2-epimerase	163.059	0.281797	0.103932	2.71137	0.00670067	0.0236428
OG1RF_12225	cold shock protein CspA	2195.03	0.417957	0.154486	2.70547	0.00682075	0.0239513
OG1RF_12227	HAD superfamily hydrolase	419.777	0.37253	0.127425	2.92352	0.00346093	0.0136884
OG1RF_12228	tetrahydrofolate synthase	869.66	0.384322	0.129557	2.96643	0.0030128	0.0123132
OG1RF_12231	valine--tRNA ligase	664.06	0.739851	0.204358	3.62036	0.000294188	0.00178723
OG1RF_12242	DMT superfamily drug/metabolite transporter	222.592	0.802548	0.137441	5.83921	5.24e-09	1.23e-07
OG1RF_12243	ribose ABC superfamily ATP binding cassette transporter, membrane protein	70.9459	0.817612	0.148782	5.49536	3.9e-08	7.31e-07
OG1RF_12244	ribokinase	146.359	0.956463	0.13421	7.12662	1.03e-12	5.92e-11
OG1RF_12258	L-seryl-tRNA(Sec) selenium transferase	9.06018	0.71696	0.280083	2.55981	0.010473	0.033965
OG1RF_12260	PTS family mannose/fructose/sorbose porter component IIC	16.9238	0.515708	0.213033	2.42079	0.0154869	0.0466315
OG1RF_12266	transcriptional regulator	5.44717	-0.859847	0.328862	-2.61461	0.00893298	0.029792
OG1RF_12268	ABC superfamily ATP binding cassette transporter, ABC protein	8.09849	-1.10434	0.440115	-2.50921	0.0121	0.038708
OG1RF_12270	rhodanese family protein	9.36084	0.898193	0.264384	3.39731	0.000680514	0.00355075
OG1RF_12280	cytosine/purine permease	17.9993	-0.79188	0.261268	-3.0309	0.00243822	0.0102603
OG1RF_12281	N-acetyltransferase	26.8313	0.522075	0.172966	3.01836	0.00254143	0.0106402
OG1RF_12291	hypothetical protein	60.8099	-0.51333	0.193624	-2.65117	0.00802132	0.0271362
OG1RF_12294	P-ATPase superfamily P-type ATPase cation transporter	32.307	-0.70109	0.214407	-3.2699	0.00107585	0.00527328
OG1RF_12295	DAACS family dicarboxylate/amino acid:sodium (Na+) or proton (H+) symporter	76.9046	-0.513121	0.158054	-3.24649	0.00116839	0.00565194
OG1RF_12298	hypothetical protein	82.6992	-0.510857	0.16172	-3.15889	0.0015837	0.00730592
OG1RF_12299	hypothetical protein	56.2203	1.22569	0.165756	7.39457	1.42e-13	1.08e-11
OG1RF_12300	sigma-70 family protein	26.8457	1.34566	0.206881	6.50451	7.79e-11	2.69e-09
OG1RF_12302	DAACS family dicarboxylate/amino acid:cation symporter	34.4999	-0.868926	0.30379	-2.86028	0.00423261	0.0161563
OG1RF_12303	family 8 polysaccharide lyase	353.27	-1.41739	0.204444	-6.93291	4.12e-12	1.94e-10
OG1RF_12307	universal stress protein	3098.27	0.751969	0.171344	4.38864	1.14e-05	0.000112238
OG1RF_12308	thioredoxin family protein	1715.69	0.752562	0.167476	4.49355	7e-06	7.34e-05
OG1RF_12309	glutamyl aminopeptidase	5736.67	0.709924	0.173487	4.0921	4.27e-05	0.00036155
OG1RF_12311	peptide ABC superfamily ATP binding cassette transporter, binding protein	170.013	-0.78846	0.164877	-4.78211	1.73e-06	2.24e-05
OG1RF_12328	hypothetical protein	132.96	-1.09158	0.177754	-6.14099	8.2e-10	2.34e-08
OG1RF_12329	protein-tyrosine-phosphatase	79.8034	-0.673821	0.142846	-4.7171	2.39e-06	2.96e-05
OG1RF_12336	peptide deformylase	415.017	0.622923	0.146501	4.25201	2.12e-05	0.00019693
OG1RF_12345	hypothetical protein	196.19	-0.421192	0.171753	-2.45231	0.0141944	0.0437235
OG1RF_12356	hypothetical protein	29.8137	-0.744586	0.235865	-3.15682	0.00159497	0.00733177
OG1RF_12357	glutathione synthase	1096.75	0.529159	0.18143	2.9166	0.00353866	0.0138969
OG1RF_12359	YitT family protein	88.2175	-0.847705	0.220265	-3.84856	0.000118813	0.00083784
OG1RF_12362	cell division protein FtsY	368.727	0.449116	0.151733	2.95991	0.00307731	0.0124829
OG1RF_12370	ABC superfamily ATP binding cassette transporter, ABC protein	341.879	-0.478384	0.136084	-3.51537	0.000439149	0.00244412
OG1RF_12380	50S ribosomal protein L28	1162.48	-0.611781	0.154619	-3.95671	7.6e-05	0.00058184
OG1RF_12383	ribosome small subunit-dependent GTPase A	245.408	-0.354954	0.0950721	-3.73353	0.000188818	0.00123544
OG1RF_12385	serine/threonine protein phosphatase 1	256.735	0.336618	0.12968	2.59576	0.00943808	0.0311951
OG1RF_12387	methionyl-tRNA formyltransferase	186.975	0.406593	0.153874	2.64237	0.00823285	0.0278154
OG1RF_12388	formylmethionine deformylase	86.5031	0.402853	0.153646	2.62195	0.00874278	0.0293087
OG1RF_12390	DNA-directed RNA polymerase subunit omega	221.068	-0.426213	0.119597	-3.56374	0.000365608	0.00212625
OG1RF_12391	guanylate kinase	203.728	-0.560312	0.145789	-3.84332	0.000121383	0.000849022
OG1RF_12393	hypothetical protein	288.492	0.439078	0.142536	3.08046	0.0020668	0.00908175
OG1RF_12394	YicC like protein	391.536	0.596295	0.102847	5.79787	6.72e-09	1.52e-07
OG1RF_12395	hypothetical protein	93.1885	0.590287	0.11169	5.28504	1.26e-07	2.18e-06
OG1RF_12397	2-dehydro-3-deoxyphosphogluconate aldolase/4-hydroxy-2-oxoglutarate aldolase	360.703	0.813859	0.210002	3.87548	0.000106414	0.000762877
OG1RF_12398	mannonate dehydratase	619.836	0.884994	0.211664	4.18112	2.9e-05	0.000257974
OG1RF_12399	PTS family mannose/fructose/sorbose porter component IIA	298.751	1.03895	0.210548	4.93451	8.04e-07	1.15e-05
OG1RF_12400	PTS family mannose/fructose/sorbose porter, IIB component	364.298	1.04544	0.202874	5.15315	2.56e-07	4.14e-06
OG1RF_12401	PTS family mannose/fructose/sorbose porter component IID	458.461	0.925495	0.198796	4.6555	3.23e-06	3.82e-05
OG1RF_12402	PTS family mannose/fructose/sorbose porter component IIC	420.847	0.697801	0.199298	3.50129	0.000463017	0.00255249
OG1RF_12403	putative glycerol dehydrogenase	643.822	0.783932	0.209988	3.73323	0.00018904	0.00123544
OG1RF_12404	D-isomer specific 2-hydroxyacid dehydrogenase	635.655	0.930558	0.188834	4.92791	8.31e-07	1.18e-05
OG1RF_12405	6-phosphogluconate dehydrogenase	415.949	1.15523	0.204066	5.66105	1.5e-08	3.09e-07
OG1RF_12411	hypothetical protein	21.0155	-0.603409	0.24614	-2.45149	0.0142267	0.0437277
OG1RF_12414	hypothetical protein	45.6402	-0.608599	0.164479	-3.70017	0.000215459	0.00137681
OG1RF_12415	hypothetical protein	16.072	-0.99599	0.224327	-4.4399	9e-06	9.13e-05
OG1RF_12416	hypothetical protein	7.09321	-1.20823	0.322558	-3.74578	0.000179834	0.00119031
OG1RF_12420	large conductance mechanosensitive channel protein	143.36	0.672128	0.215485	3.11915	0.00181376	0.00813519
OG1RF_12428	hypothetical protein	7.20458	-0.882253	0.324344	-2.72011	0.00652593	0.0231993
OG1RF_12429	hypothetical protein	43.5087	-0.707444	0.192276	-3.67931	0.000233864	0.0014726
OG1RF_12436	hypothetical protein	57.3238	0.423571	0.16922	2.50308	0.0123119	0.0392886
OG1RF_12442	FMN reductase	159.438	0.674816	0.150147	4.49437	6.98e-06	7.34e-05
OG1RF_12447	hypothetical protein	41.5317	0.780452	0.22156	3.52253	0.000427453	0.00239448
OG1RF_12449	M protein trans-acting positive regulator	75.7749	0.594283	0.148792	3.99405	6.5e-05	0.000507854
OG1RF_12451	cell wall surface anchor family protein	101.717	0.433648	0.174337	2.48741	0.0128677	0.0406118
OG1RF_12452	UbiD family decarboxylase	520.666	1.03145	0.163107	6.32379	2.55e-10	8.15e-09
OG1RF_12453	WxL domain surface protein	400.998	1.0474	0.172657	6.06635	1.31e-09	3.56e-08
OG1RF_12454	UbiD family decarboxylase	499.338	1.05118	0.179427	5.85851	4.67e-09	1.12e-07
OG1RF_12455	hypothetical protein	146.383	1.13278	0.208119	5.44293	5.24e-08	9.69e-07
OG1RF_12456	WxL domain surface protein	1577.15	1.06297	0.189119	5.62065	1.9e-08	3.85e-07
OG1RF_12464	ABC superfamily ATP binding cassette transporter, binding protein	108.363	-0.67977	0.192973	-3.52261	0.000427313	0.00239448
OG1RF_12465	metal ion ABC superfamily ATP binding cassette transporter, membrane protein	59.0686	-0.821597	0.250171	-3.28414	0.00102294	0.00507157
OG1RF_12468	30S ribosomal protein S14	48.0988	0.566502	0.197317	2.87102	0.00409145	0.0157335
OG1RF_12474	ABC superfamily ATP binding cassette transporter, membrane protein	22.8177	0.677976	0.196006	3.45896	0.000542256	0.00290551
OG1RF_12476	PTS family fructose/mannitol (fru) porter component IIA	106.13	-1.36086	0.305062	-4.46092	8.16e-06	8.45e-05
OG1RF_12477	PTS family ascorbate porter, IIB component	222.725	-1.09504	0.288677	-3.79332	0.000148649	0.00101238
OG1RF_12478	PTS family fructose/mannitol (fru) porter component IIC	188.486	-1.10772	0.285418	-3.88105	0.000104007	0.00075187
OG1RF_12479	PTS family porter component II	196.425	-1.07158	0.236853	-4.52426	6.06e-06	6.5e-05
OG1RF_12480	DEAH-box family ATP-dependent helicase	241.575	-1.51571	0.222303	-6.81824	9.22e-12	3.73e-10
OG1RF_12481	choline binding protein	441.998	-1.22935	0.223691	-5.49575	3.89e-08	7.31e-07
OG1RF_12482	hypothetical protein	1.72303	-1.32615	0.470551	-2.81829	0.00482797	0.018004
OG1RF_12494	ChpA/MazF transcriptional modulator	306.703	0.438731	0.157927	2.77806	0.0054684	0.0199608
OG1RF_12495	antitoxin MazE	206.519	0.447383	0.180628	2.47681	0.0132562	0.0416347
OG1RF_12497	hypothetical protein	4.84205	-1.10696	0.38223	-2.89606	0.00377877	0.0147281
OG1RF_12498	biotin--[acetyl-CoA-carboxylase] ligase	193.524	-0.637916	0.122564	-5.20475	1.94e-07	3.18e-06
OG1RF_12499	chitin binding protein	6631.93	-1.0037	0.276322	-3.63234	0.000280858	0.00171834
OG1RF_12501	hypothetical protein	18.8055	-1.13407	0.311458	-3.64117	0.000271407	0.00167638
OG1RF_12506	cell wall surface anchor family protein	64.6735	-0.61816	0.210794	-2.93253	0.0033621	0.0134277
OG1RF_12508	thiamine biosynthesis lipoprotein	637.699	0.627817	0.204822	3.06519	0.00217533	0.0094777
OG1RF_12509	pheromone cAD1 lipoprotein	4562.26	0.567121	0.190182	2.982	0.00286373	0.0118015
OG1RF_12510	NADH dehydrogenase	2120.74	0.579283	0.142276	4.07153	4.67e-05	0.000386174
OG1RF_12519	glutathione-disulfide reductase	888.757	0.568949	0.142125	4.00315	6.25e-05	0.000491674
OG1RF_12520	hypothetical protein	26.067	0.839038	0.195339	4.2953	1.74e-05	0.000165992
OG1RF_12521	cro/CI family zinc-binding transcriptional regulator	53.2699	0.790916	0.156015	5.0695	3.99e-07	6.26e-06
OG1RF_12522	hypothetical protein	20.7622	0.516612	0.21259	2.43008	0.0150954	0.0457457
OG1RF_12526	hypothetical protein	575.455	0.496454	0.0932791	5.32224	1.02e-07	1.79e-06
OG1RF_12529	brp/Blh family beta-carotene 15,15'-monooxygenase	92.8388	-0.612218	0.138304	-4.42661	9.57e-06	9.64e-05
OG1RF_12532	putative methionine gamma-lyase	77.3722	-1.2803	0.176363	-7.25944	3.89e-13	2.4e-11
OG1RF_12533	PTS family oligomeric beta-glucoside porter component IIC	64.51	-1.40635	0.189207	-7.43289	1.06e-13	8.51e-12
OG1RF_12537	serine--tRNA ligase	1304.87	0.651915	0.132254	4.92925	8.25e-07	1.17e-05
OG1RF_12540	hypothetical protein	321.991	0.463886	0.158691	2.92321	0.00346443	0.0136884
OG1RF_12541	GTP-binding protein YchF	351.625	0.690841	0.140762	4.90787	9.21e-07	1.29e-05
OG1RF_12542	protein of hypothetical function DUF951	28.8897	0.691257	0.214701	3.21963	0.00128357	0.00612892
OG1RF_12546	hypothetical protein	406.422	1.16775	0.222738	5.24272	1.58e-07	2.69e-06
OG1RF_12547	myosin-cross-reactive antigen	1016.8	1.78059	0.316873	5.61926	1.92e-08	3.85e-07
OG1RF_12556	tRNA uridine 5-carboxymethylaminomethyl modification enzyme GidA	263.293	0.597388	0.203043	2.94217	0.00325922	0.0130571
OG1RF_12557	tRNA modification GTPase TrmE	163.994	0.611572	0.162014	3.77482	0.000160123	0.00107916
OG1RF_12572	citrate transporter	713.23	-0.487184	0.136905	-3.55856	0.000372892	0.00214932
OG1RF_12573	GntR family transcriptional regulator	126.593	-0.362789	0.133586	-2.71578	0.006612	0.0234409
OG1RF_12574	response regulator	53.7827	-0.334314	0.139775	-2.3918	0.0167659	0.0495887
OG1RF_12578	50S ribosomal protein L34	1199.84	-0.555664	0.182131	-3.05091	0.0022815	0.00982451
