# Supplementary material for: Complex Bacterial Consortia Reprogram the Colitogenic Activity of Enterococcus faecalis in a Gnotobiotic Mouse Model of Chronic, Immune-Mediated Colitis
Source: Front Immunol. 2019 Jun 20;10:1420. doi: 10.3389/fimmu.2019.01420 (PMC6596359; doi:10.3389/fimmu.2019.01420)
Supplement: Supplementary file 2 [file Table_2.XLSX]

## Sheet: Tabelle1
Gene_ID	Description	Base mean	log2(FC)	StdErr	Wald-Stats	P-value	P-adj
EBG00001209428	RatA	5.44061	-1.06415	0.359697	-2.95847	0.00309168	0.025663
OG1RF_10007	30S ribosomal protein S6	81.0086	0.680216	0.187968	3.61878	0.000295996	0.00433353
OG1RF_10013	adenylosuccinate synthase	46.6122	1.59145	0.250208	6.36052	2.01068e-10	7.48384e-08
OG1RF_10050	4-diphosphocytidyl-2-C-methyl-D-erythritol kinase	34.4642	-1.0301	0.265779	-3.87578	0.000106282	0.0020006
OG1RF_10051	metal ABC superfamily ATP binding cassette transporter, binding protein	10.7176	-0.743395	0.270154	-2.75174	0.00592787	0.0424177
OG1RF_10053	metal cation ABC superfamily ATP binding cassette transporter, membrane protein	3.34749	-1.07992	0.363694	-2.96931	0.00298468	0.025229
OG1RF_10054	purine operon repressor	21.6853	0.957901	0.288412	3.32129	0.000896021	0.00993607
OG1RF_10056	5'-nucleotidase	44.1749	-0.622436	0.155295	-4.00808	6.12136e-05	0.00133125
OG1RF_10081	DNA-binding protein	2.41698	1.78896	0.519518	3.44349	0.000574251	0.00722505
OG1RF_10099	arginine deiminase	431.18	1.83386	0.272805	6.72225	1.78938e-11	2.00411e-08
OG1RF_10100	ornithine carbamoyltransferase	368.722	1.72726	0.316747	5.45313	4.94916e-08	4.82005e-06
OG1RF_10101	carbamate kinase	365.293	1.73273	0.272196	6.36574	1.94347e-10	7.48384e-08
OG1RF_10102	global nitrogen regulator NtcA	327.819	1.96683	0.278947	7.0509	1.77758e-12	3.98178e-09
OG1RF_10103	UIT3 family protein	310.036	1.75725	0.27189	6.46309	1.02589e-10	7.48384e-08
OG1RF_10116	pantothenate kinase	18.9731	1.01299	0.253897	3.98977	6.61385e-05	0.00141095
OG1RF_10129	membrane protein	2.45815	1.51635	0.452912	3.34801	0.000813942	0.00925498
OG1RF_10141	phosphoglycerate mutase	115.299	0.688577	0.200108	3.44102	0.000579522	0.00722505
OG1RF_10145	30S ribosomal protein S7	102.177	0.776989	0.192412	4.03816	5.38715e-05	0.00118306
OG1RF_10146	elongation factor G	419.849	0.676797	0.203581	3.32446	0.0008859	0.00987272
OG1RF_10147	elongation factor EF1A	622.176	0.615679	0.155746	3.9531	7.71456e-05	0.00161501
OG1RF_10150	30S ribosomal protein S10	109.751	1.08885	0.223587	4.86992	1.11645e-06	5.32095e-05
OG1RF_10151	50S ribosomal protein L3	135.464	1.15334	0.216566	5.32559	1.00627e-07	8.3483e-06
OG1RF_10152	ribosomal protein L4/L1 family protein	94.6763	1.16358	0.185644	6.26781	3.66162e-10	1.02525e-07
OG1RF_10153	50S ribosomal protein L23	29.8212	1.15453	0.230305	5.01304	5.35763e-07	2.9271e-05
OG1RF_10154	50S ribosomal protein L2	147.506	0.862071	0.253314	3.40317	0.000666096	0.0080218
OG1RF_10155	30S ribosomal protein S19	66.7504	0.925065	0.226284	4.08806	4.34987e-05	0.00101497
OG1RF_10156	50S ribosomal protein L22	35.145	0.963345	0.294071	3.27589	0.0010533	0.0113941
OG1RF_10157	30S ribosomal protein S3	111.007	0.978101	0.227492	4.29949	1.71193e-05	0.000525305
OG1RF_10158	50S ribosomal protein L16	44.1174	0.819481	0.250591	3.27019	0.00107476	0.011519
OG1RF_10159	50S ribosomal protein L29	15.9982	0.772312	0.252335	3.06066	0.00220846	0.0199474
OG1RF_10160	30S ribosomal protein S17	62.2427	0.955619	0.252088	3.79082	0.000150149	0.00258719
OG1RF_10161	50S ribosomal protein L14	87.2269	0.931544	0.17331	5.37501	7.65766e-08	7.14715e-06
OG1RF_10164	ribosomal protein S14p/S29e	15.7975	1.04405	0.316379	3.29998	0.000966912	0.0106171
OG1RF_10165	30S ribosomal protein S8	96.361	0.998205	0.176648	5.65082	1.59681e-08	2.5549e-06
OG1RF_10166	50S ribosomal protein L6	41.1441	0.795202	0.206928	3.84289	0.000121593	0.00221769
OG1RF_10167	50S ribosomal protein L18	68.5695	0.867442	0.24106	3.59844	0.000320128	0.00465641
OG1RF_10168	30S ribosomal protein S5	45.7657	0.939754	0.226079	4.15675	3.22812e-05	0.000847539
OG1RF_10169	50S ribosomal protein L30	27.8513	0.885252	0.209116	4.2333	2.30284e-05	0.000663529
OG1RF_10170	50S ribosomal protein L15	37.1922	0.826799	0.215772	3.83182	0.000127199	0.00225557
OG1RF_10171	preprotein translocase subunit SecY	127.85	0.904282	0.184797	4.89337	9.91259e-07	4.93426e-05
OG1RF_10172	adenylate kinase	111.414	0.879605	0.214923	4.09264	4.26481e-05	0.0010056
OG1RF_10173	translation initiation factor IF-1	51.254	0.747283	0.198475	3.76512	0.000166471	0.00282497
OG1RF_10175	30S ribosomal protein S13	49.5246	0.883884	0.159964	5.52551	3.28526e-08	3.67949e-06
OG1RF_10176	30S ribosomal protein S11	124.678	0.68589	0.202456	3.38785	0.000704426	0.0082183
OG1RF_10177	DNA-directed RNA polymerase subunit alpha	180.323	0.83269	0.147743	5.63608	1.73963e-08	2.59785e-06
OG1RF_10178	50S ribosomal protein L17	46.5963	0.726265	0.202338	3.58937	0.000331477	0.00479037
OG1RF_10180	hypothetical protein	10.9571	0.856168	0.314076	2.72599	0.00641081	0.0448757
OG1RF_10184	ABC superfamily ATP binding cassette transporter, membrane protein	6.80287	1.32413	0.327641	4.04141	5.31304e-05	0.00117834
OG1RF_10197	N-acetylmuramoyl-L-alanine amidase	48.8484	0.631307	0.212903	2.96523	0.00302453	0.0253891
OG1RF_10203	heat shock protein	8.63229	-0.974918	0.250493	-3.89199	9.94244e-05	0.00190351
OG1RF_10212	lysine--tRNA ligase	106.778	0.433042	0.150004	2.88687	0.00389093	0.031029
OG1RF_10213	transcription antiterminator LicT	67.7261	-1.51022	0.242874	-6.2181	5.03204e-10	1.25242e-07
OG1RF_10214	phosphotransferase system (PTS) beta-glucoside-specific enzyme IIBCA component	84.0219	-1.41192	0.327913	-4.30578	1.66398e-05	0.000517682
OG1RF_10215	6-phospho-beta-glucosidase	110.285	-1.46999	0.372263	-3.94879	7.85456e-05	0.00162909
OG1RF_10225	enoyl-[acyl-carrier-protein] reductase (NADH)	45.5459	0.732096	0.207076	3.5354	0.000407151	0.00570011
OG1RF_10257	septation ring formation regulator EzrA	119.741	0.735395	0.176937	4.15625	3.23515e-05	0.000847539
OG1RF_10259	response regulator	13.4722	-1.52357	0.342412	-4.44951	8.6065e-06	0.0002921
OG1RF_10262	S-layer protein	4.27072	-1.19728	0.395836	-3.02467	0.00248903	0.021779
OG1RF_10281	secreted antigen	119.594	0.727353	0.270886	2.68509	0.00725105	0.0495194
OG1RF_10288	Na+/H+ antiporter NhaC	33.6926	-1.86327	0.333266	-5.59093	2.25859e-08	2.97603e-06
OG1RF_10314	RhiN protein	5.25392	-1.35834	0.388218	-3.49891	0.000467172	0.006304
OG1RF_10315	TRAP-T family tripartite ATP-independent periplasmic transporter, binding protein	9.22184	-1.01781	0.317444	-3.20627	0.00134465	0.0138166
OG1RF_10317	TRAP-T family tripartite ATP-independent periplasmic transporter, membrane protein	9.27495	-1.54211	0.351982	-4.38122	1.18018e-05	0.000377657
OG1RF_10324	family 2 AP endonuclease	5.56468	-1.02201	0.319603	-3.19775	0.00138504	0.0141369
OG1RF_10326	POT family proton (H+)-dependent oligopeptide transporter	24.4967	0.936801	0.279013	3.35756	0.000786347	0.00898682
OG1RF_10356	ribonucleotide-diphosphate reductase subunit alpha	54.9696	-0.973538	0.346672	-2.80824	0.0049813	0.0376963
OG1RF_10357	ribonucleotide-diphosphate reductase subunit gamma	14.0642	-1.08003	0.246165	-4.38742	1.14702e-05	0.000372365
OG1RF_10366	tyrosine--tRNA ligase	349.626	-0.772223	0.276468	-2.79317	0.00521947	0.0386425
OG1RF_10367	decarboxylase	221.474	1.78049	0.319316	5.57596	2.46163e-08	3.06336e-06
OG1RF_10368	amino acid permease	90.4197	1.72477	0.343568	5.02017	5.16258e-07	2.9271e-05
OG1RF_10375	hypothetical protein	37.6151	-0.933049	0.289857	-3.219	0.00128641	0.0133405
OG1RF_10379	phage integrase family site-specific recombinase	6.0006	-1.03045	0.325177	-3.16889	0.00153021	0.0151065
OG1RF_10387	glyoxalase	4.61057	-1.09727	0.367342	-2.98706	0.00281679	0.0242677
OG1RF_10388	DeoR family transcriptional regulator	6.73307	-2.15291	0.475429	-4.52836	5.94436e-06	0.000221923
OG1RF_10389	Xaa-Pro aminopeptidase	17.851	-1.90439	0.398396	-4.78015	1.75164e-06	7.84734e-05
OG1RF_10390	uracil-DNA glycosylase	9.40596	-1.67182	0.440367	-3.79642	0.000146801	0.00254911
OG1RF_10397	lactoylglutathione lyase	133.008	-0.980192	0.356337	-2.75074	0.00594606	0.0424177
OG1RF_10408	hypothetical protein	53.1877	-1.112	0.366046	-3.03786	0.00238261	0.0211788
OG1RF_10411	ABC superfamily ATP binding cassette transporter, ABC protein	16.7595	-0.851254	0.232673	-3.65858	0.000253614	0.00381556
OG1RF_10412	ABC superfamily ATP binding cassette transporter, membrane protein	4536.78	2.01565	0.454668	4.43325	9.28244e-06	0.000310338
OG1RF_10423	peptidyl-prolyl cis-trans isomerase	100.898	1.14352	0.322157	3.54958	0.000385845	0.00550504
OG1RF_10428	phosphotransferase enzyme family protein	21.4552	0.668451	0.245023	2.72811	0.00636982	0.0447285
OG1RF_10439	peptide chain release factor RF3	18.1153	0.963355	0.249842	3.85586	0.000115326	0.00215275
OG1RF_10443	hypothetical protein	8.31726	-1.4811	0.331706	-4.4651	8.00297e-06	0.000275795
OG1RF_10444	ATP-dependent Clp protease	137.825	-1.14897	0.314366	-3.65488	0.0002573	0.00384235
OG1RF_10445	hypothetical protein	5.99104	-1.32249	0.435676	-3.0355	0.00240138	0.0212613
OG1RF_10458	ATP-dependent DNA helicase PcrA	20.0827	0.854984	0.209591	4.0793	4.51719e-05	0.00104315
OG1RF_10468	LuxR family transcriptional regulator	48.8854	-1.12029	0.322562	-3.47309	0.000514509	0.00670059
OG1RF_10505	ATP-dependent Clp protease proteolytic subunit	67.0667	-1.00439	0.327711	-3.06486	0.00217768	0.019749
OG1RF_10534	leucine--tRNA ligase	45.6545	0.796847	0.211889	3.76068	0.000169453	0.00285395
OG1RF_10552	50S ribosomal protein L25	204.973	-1.0632	0.319669	-3.32594	0.000881208	0.00986953
OG1RF_10555	GNAT family acetyltransferase	3.72397	1.10865	0.410866	2.69832	0.00696897	0.0479275
OG1RF_10562	hypothetical protein	10.3203	-0.891351	0.298957	-2.98153	0.00286809	0.0245211
OG1RF_10577	hypothetical protein	2.6723	-1.30621	0.405152	-3.224	0.00126415	0.0131706
OG1RF_10587	hypothetical protein	24.7702	1.41271	0.230254	6.13543	8.49266e-10	1.90236e-07
OG1RF_10611	primosomal protein DnaI	44.306	-0.578049	0.174392	-3.31465	0.000917588	0.0101251
OG1RF_10627	aldehyde-alcohol dehydrogenase	1337.84	-0.613068	0.225249	-2.72174	0.00649401	0.0450854
OG1RF_10649	integral membrane protein	19.1337	0.730081	0.269173	2.71232	0.0066815	0.0461931
OG1RF_10657	methionine--tRNA ligase	35.9651	1.11477	0.214209	5.20412	1.94923e-07	1.50561e-05
OG1RF_10671	extracellular protein	25.3862	1.33747	0.249759	5.35504	8.55367e-08	7.66409e-06
OG1RF_10676	phosphate acetyltransferase	27.4841	1.03461	0.29591	3.49637	0.000471642	0.00632622
OG1RF_10703	50S ribosomal protein L21	47.2057	1.29184	0.230291	5.60959	2.02809e-08	2.83932e-06
OG1RF_10704	putative ribosomal protein	49.7668	1.0875	0.171603	6.33727	2.3387e-10	7.48384e-08
OG1RF_10705	50S ribosomal protein L27	47.19	0.680195	0.174683	3.89388	9.86544e-05	0.00190351
OG1RF_10716	hemolysin A	23.2005	0.682866	0.245126	2.78577	0.00534004	0.0392187
OG1RF_10717	arginine repressor	133.852	2.01934	0.480205	4.20517	2.60883e-05	0.000730473
OG1RF_10724	penicillin-binding protein C	59.5628	0.685172	0.185501	3.69364	0.000221069	0.00351201
OG1RF_10725	phospho-N-acetylmuramoyl-pentapeptide- transferase	14.5512	0.866394	0.234811	3.68975	0.000224477	0.00354104
OG1RF_10726	UDP-N-acetylmuramoylalanine--D-glutamate ligase	13.0955	1.2989	0.275911	4.70768	2.50551e-06	0.00010793
OG1RF_10728	cell division protein FtsQ	28.7266	0.722603	0.230449	3.13563	0.00171486	0.0164158
OG1RF_10758	CBS domain protein	7.86632	-0.947383	0.28931	-3.27463	0.00105802	0.0113941
OG1RF_10761	alpha/beta hydrolase fold family hydrolase	7.13827	-1.69159	0.344264	-4.91364	8.93989e-07	4.55122e-05
OG1RF_10779	pyruvate kinase	158.18	0.908339	0.237133	3.8305	0.000127883	0.00225557
OG1RF_10800	conjugative transposon ATP/GTP-binding protein	39.9241	1.48954	0.510433	2.91818	0.00352081	0.0286786
OG1RF_10834	hypothetical protein	58.6792	-1.34392	0.288138	-4.66416	3.09885e-06	0.000123954
OG1RF_10837	tunicamycin resistance protein	6.48867	-1.03171	0.379114	-2.72137	0.00650115	0.0450854
OG1RF_10872	sortase	5.90742	-1.20066	0.347944	-3.45072	0.000559094	0.0071564
OG1RF_10884	hypothetical protein	45.7873	-1.35529	0.365564	-3.70741	0.000209388	0.00337431
OG1RF_10903	L-ascorbate 6-phosphate lactonase	3.9576	-1.15905	0.400032	-2.8974	0.00376271	0.0303765
OG1RF_10918	MutT/NUDIX family protein	11.2725	-0.85332	0.24441	-3.49135	0.000480593	0.00640791
OG1RF_10932	endonuclease III	20.4469	-0.844817	0.301113	-2.80565	0.00502153	0.0378729
OG1RF_10933	GntR family transcriptional regulator	18.8188	0.83268	0.266733	3.12177	0.00179766	0.0169905
OG1RF_10945	fructose-bisphosphate aldolase	291.496	0.672313	0.210589	3.19253	0.0014103	0.0142681
OG1RF_10948	50S ribosomal protein L31	114.73	0.793418	0.176637	4.49179	7.06263e-06	0.000251116
OG1RF_10949	hypothetical protein	28.8233	1.76841	0.459357	3.84975	0.000118238	0.00218887
OG1RF_10954	S-ribosylhomocysteine lyase	34.8504	-0.587064	0.190036	-3.08922	0.00200682	0.0185227
OG1RF_10955	aspartate-semialdehyde dehydrogenase	21.1053	0.744124	0.219524	3.38971	0.000699673	0.00821461
OG1RF_10966	sensor histidine kinase	43.6391	-0.606717	0.22146	-2.73963	0.00615091	0.0437398
OG1RF_10967	hypothetical protein	33.3564	-0.695892	0.214607	-3.24263	0.00118431	0.0123965
OG1RF_10974	protein of hypothetical function DUF965	64.9177	-0.721783	0.247072	-2.92134	0.00348525	0.0284926
OG1RF_10976	protein of hypothetical function DUF1292	295.817	-0.891227	0.242243	-3.67906	0.000234091	0.00361631
OG1RF_10990	spermidine/putrescine ABC superfamily ATP binding cassette transporter, membrane protein	70.4925	1.38632	0.433627	3.19704	0.00138844	0.0141369
OG1RF_10992	ABC superfamily ATP binding cassette transporter, ABC protein	27.4515	1.33419	0.286597	4.65529	3.23521e-06	0.000127138
OG1RF_10993	spermidine/putrescine ABC superfamily ATP binding cassette transporter	21.6132	1.1934	0.270959	4.40435	1.06101e-05	0.00034951
OG1RF_11010	cellobiose-phosphorylase	142.485	1.10778	0.365621	3.02987	0.00244659	0.0214917
OG1RF_11021	hypothetical protein	11.5991	-0.795783	0.280135	-2.84071	0.00450136	0.0350345
OG1RF_11025	integral membrane protein	2.8079	-0.986772	0.361543	-2.72933	0.00634628	0.0447034
OG1RF_11038	protein of hypothetical function DUF150	54.8325	-0.741059	0.254607	-2.9106	0.00360735	0.029277
OG1RF_11043	translation initiation factor IF2	130.164	-0.771213	0.276456	-2.78964	0.00527666	0.0388807
OG1RF_11076	heat-inducible transcription repressor HrcA	113.412	-1.50039	0.314779	-4.76648	1.87475e-06	8.2342e-05
OG1RF_11077	co-chaperone GrpE	22.1906	-1.33593	0.276071	-4.83909	1.30436e-06	5.96278e-05
OG1RF_11078	chaperone DnaK	259.01	-1.13612	0.220861	-5.14407	2.68851e-07	1.82493e-05
OG1RF_11079	hypothetical protein	17.4326	-0.617271	0.226639	-2.72359	0.00645764	0.0450627
OG1RF_11080	chaperone DnaJ	176.396	-0.902894	0.264506	-3.41351	0.000641308	0.00780723
OG1RF_11081	hypothetical protein	5.64435	-1.16319	0.294029	-3.95605	7.61991e-05	0.00161025
OG1RF_11082	serine/threonine protein phosphatase	5.25908	-0.948212	0.312894	-3.03045	0.00244186	0.0214917
OG1RF_11099	GntR family transcriptional regulator	47.1761	-1.48058	0.345004	-4.29149	1.77481e-05	0.000537241
OG1RF_11131	ABC superfamily ATP binding cassette transporter, ABC protein	15.587	-1.3684	0.305714	-4.47608	7.60258e-06	0.00026609
OG1RF_11133	sugar ABC superfamily ATP binding cassette transporter, membrane protein	13.8601	-1.2616	0.324852	-3.8836	0.000102923	0.00195379
OG1RF_11135	sugar ABC superfamily ATP binding cassette transporter, sugar-binding protein	50.623	-1.29284	0.32889	-3.93092	8.46206e-05	0.00173899
OG1RF_11146	glycerol dehydrogenase	150.784	2.07305	0.373685	5.54758	2.89654e-08	3.41487e-06
OG1RF_11147	glycerone kinase PTS family porter component IIA	289.558	1.95813	0.380551	5.1455	2.66805e-07	1.82493e-05
OG1RF_11148	dihydroxyacetone kinase	251.095	1.86308	0.349673	5.32806	9.927e-08	8.3483e-06
OG1RF_11149	dihydroxyacetone kinase	166.155	1.93428	0.338848	5.7084	1.14044e-08	1.96507e-06
OG1RF_11167	alanine--tRNA ligase	36.877	1.22589	0.241585	5.07438	3.88758e-07	2.48805e-05
OG1RF_11179	molybdenum cofactor biosynthesis family protein	5.97375	-0.975947	0.352497	-2.76867	0.00562862	0.040803
OG1RF_11188	ABC superfamily ATP binding cassette transporter, ABC protein	13.2143	-0.709465	0.235317	-3.01494	0.00257032	0.0224028
OG1RF_11232	DNA-binding/PRD domain protein	16.4915	1.34626	0.410183	3.2821	0.00103037	0.011204
OG1RF_11240	E1-E2 family cation-transporting ATPase	141.152	0.940038	0.312456	3.00855	0.00262502	0.0227908
OG1RF_11242	RNA polymerase sigma factor rpoD	64.6562	-0.69418	0.244991	-2.83349	0.00460434	0.0355645
OG1RF_11249	PTS family porter component IIC	34.9496	-0.607101	0.217389	-2.7927	0.00522709	0.0386425
OG1RF_11268	ribosome-associated GTPase EngA	19.4736	0.693147	0.220602	3.14207	0.00167758	0.0161973
OG1RF_11282	3-dehydroquinate synthase	7.2547	-1.05428	0.309581	-3.40551	0.000660417	0.00799641
OG1RF_11284	prephenate dehydrogenase	8.5352	-1.34259	0.315928	-4.24966	2.14094e-05	0.000631013
OG1RF_11285	3-phosphoshikimate 1-carboxyvinyltransferase	8.80028	-1.78092	0.277404	-6.41997	1.36303e-10	7.48384e-08
OG1RF_11286	shikimate kinase	4.52827	-1.26345	0.400155	-3.1574	0.00159184	0.0155708
OG1RF_11287	prephenate dehydratase	11.3261	-1.3472	0.298078	-4.51963	6.19481e-06	0.000227482
OG1RF_11300	transketolase	153.743	0.442448	0.16199	2.73133	0.00630795	0.0445736
OG1RF_11309	AraC family transcriptional regulator	12.8306	-0.867547	0.273689	-3.16983	0.00152527	0.0151065
OG1RF_11315	deoxyribodipyrimidine photolyase	279.214	2.52403	0.45844	5.5057	3.67703e-08	3.92217e-06
OG1RF_11317	PTS family beta-glucosides porter, IIABC component	5.6994	-0.969475	0.335837	-2.88675	0.00389248	0.031029
OG1RF_11324	cardiolipin synthetase	13.5763	-0.758225	0.25572	-2.96506	0.00302629	0.0253891
OG1RF_11329	formate acetyltransferase	549.618	0.985527	0.333901	2.95155	0.0031618	0.0261344
OG1RF_11331	DNA topoisomerase (ATP-hydrolyzing) ParE	30.2119	0.825157	0.215704	3.82542	0.000130549	0.0022846
OG1RF_11361	tRNA:M(5)U-54 methyltransferase	29.7584	1.16763	0.28842	4.04838	5.15742e-05	0.0011669
OG1RF_11365	ribonuclease H	9.36664	1.34879	0.322168	4.18661	2.83156e-05	0.000773498
OG1RF_11400	adenine phosphoribosyltransferase	9.35881	0.803173	0.291203	2.75812	0.0058135	0.0417379
OG1RF_11404	ribonuclease Z	9.80672	1.15016	0.315408	3.64657	0.000265764	0.00394246
OG1RF_11406	KH domain protein	23.4749	1.24141	0.358886	3.45906	0.000542064	0.00697829
OG1RF_11407	30S ribosomal protein S16	28.4818	1.0591	0.260856	4.06011	4.90506e-05	0.00112116
OG1RF_11436	formate--tetrahydrofolate ligase	30.3486	-0.645264	0.222751	-2.8968	0.00376994	0.0303765
OG1RF_11448	hypothetical protein	6.75102	-1.75085	0.448616	-3.90278	9.50922e-05	0.00188363
OG1RF_11453	catabolite control protein A	17.9813	0.830498	0.26199	3.16996	0.00152458	0.0151065
OG1RF_11457	UTP--glucose-1-phosphate uridylyltransferase	73.8505	0.69017	0.179748	3.83966	0.000123204	0.00222562
OG1RF_11460	HPr(Ser) kinase/phosphatase	16.2689	0.822345	0.239848	3.42861	0.000606682	0.00742605
OG1RF_11472	cell division protein FtsX	28.0528	0.747719	0.240526	3.10869	0.00187918	0.017539
OG1RF_11473	ABC superfamily ATP binding cassette transporter, ABC protein	39.2003	0.821991	0.266116	3.08884	0.00200938	0.0185227
OG1RF_11476	preprotein translocase subunit SecA	105.849	0.420794	0.112129	3.75275	0.000174907	0.00292381
OG1RF_11497	phosphoribosylaminoimidazole-succinocarboxamide synthetase	18.1917	0.952552	0.343882	2.77	0.00560568	0.0407686
OG1RF_11498	phosphoribosylaminoimidazole carboxylase ATPase subunit PurK	19.3396	0.953958	0.32126	2.96942	0.00298359	0.025229
OG1RF_11500	SPFH domain/Band 7 family protein	15.1956	-0.952235	0.211057	-4.51173	6.43003e-06	0.000232311
OG1RF_11511	PTS family mannose/fructose/sorbose porter component IID	5.05003	-0.963003	0.332961	-2.89224	0.00382504	0.03071
OG1RF_11513	PTS family mannose/fructose/sorbose porter, IIB component	5.0215	-0.842802	0.300061	-2.80877	0.00497308	0.0376963
OG1RF_11521	phosphatidylglycerol--membrane-oligosaccharide glycerophosphotransferase	31.4291	1.87503	0.450778	4.15955	3.18874e-05	0.000847539
OG1RF_11545	hypothetical protein	56.5642	1.60632	0.513102	3.13061	0.00174441	0.0166276
OG1RF_11567	NRAMP family Mn2+/Fe2+ transporter	23.1902	-0.895888	0.252716	-3.54504	0.00039255	0.00556527
OG1RF_11602	putative calcium-transporting ATPase	109.458	0.575113	0.188323	3.05386	0.00225919	0.0203236
OG1RF_11616	PTS family mannose/fructose/sorbose porter component IIA	54.0643	1.42673	0.420794	3.39057	0.000697481	0.00821461
OG1RF_11618	hypothetical protein	3973.05	-1.07975	0.209308	-5.15866	2.48728e-07	1.82493e-05
OG1RF_11645	adenine-specific methyltransferase	11.0076	0.954309	0.271481	3.51519	0.000439431	0.00600199
OG1RF_11648	hypothetical protein	7.0374	1.82576	0.475146	3.84253	0.000121775	0.00221769
OG1RF_11655	cfr family radical SAM enzyme	9.45605	1.06099	0.301511	3.5189	0.000433338	0.00595507
OG1RF_11674	hypothetical protein	51.5554	-1.13525	0.221758	-5.11929	3.06681e-07	2.02049e-05
OG1RF_11685	hypothetical protein	12.6525	1.24263	0.394247	3.15191	0.00162204	0.0157973
OG1RF_11694	ABC superfamily ATP binding cassette transporter, ABC protein	10.8672	0.923444	0.282685	3.26669	0.00108811	0.0116065
OG1RF_11713	CDP-glycerol:poly(glycerophosphate) glycerophosphotransferase	11.7641	0.676873	0.236816	2.85822	0.00426023	0.0334839
OG1RF_11714	group 2 glycosyl transferase	15.3146	1.1718	0.273307	4.28749	1.80702e-05	0.000539697
OG1RF_11720	group 2 glycosyl transferase	4.84679	0.932094	0.345472	2.69803	0.00697516	0.0479275
OG1RF_11726	ABC superfamily ATP binding cassette transporter, ABC protein	17.7135	1.05326	0.22979	4.58355	4.57139e-06	0.000173558
OG1RF_11729	hypothetical protein	10.5589	-1.08697	0.393971	-2.75902	0.00579754	0.0417379
OG1RF_11734	glucose-1-phosphate thymidylyltransferase	24.0804	0.76174	0.221704	3.43585	0.000590705	0.00731038
OG1RF_11751	hypothetical protein	17.2045	-1.34107	0.3945	-3.39942	0.00067528	0.00804589
OG1RF_11753	PTS family trehalose porter, IIBC component	28.119	-1.5527	0.295968	-5.24616	1.55301e-07	1.24241e-05
OG1RF_11760	hypothetical protein	8.33712	1.15849	0.372606	3.10914	0.00187633	0.017539
OG1RF_11763	ABC superfamily ATP binding cassette transporter, membrane protein	46.6513	1.19466	0.43078	2.77325	0.00554994	0.0404947
OG1RF_11773	ABC superfamily ATP binding cassette transporter, membrane protein	2.77509	-1.14948	0.376575	-3.05247	0.00226969	0.0203364
OG1RF_11774	sugar ABC superfamily ATP binding cassette transporter, sugar-binding protein	19.4223	-1.1933	0.239502	-4.98242	6.27953e-07	3.34908e-05
OG1RF_11775	glucuronyl hydrolase	10.1172	-0.944881	0.277782	-3.40152	0.00067013	0.00802722
OG1RF_11776	hypothetical protein	9.49137	-1.21835	0.295046	-4.12934	3.63803e-05	0.000895514
OG1RF_11780	PTS family cellobiose porter component IIB	99.5864	-1.46712	0.301028	-4.87369	1.0953e-06	5.32095e-05
OG1RF_11781	sodium:solute symporter family protein	356.908	-1.48203	0.304609	-4.86535	1.14253e-06	5.33182e-05
OG1RF_11782	myo-inositol catabolism protein IolE	972.28	-1.30258	0.334288	-3.89657	9.75639e-05	0.00190037
OG1RF_11783	inositol 2-dehydrogenase	381.988	-1.34414	0.317572	-4.23256	2.3105e-05	0.000663529
OG1RF_11784	inositol 2-dehydrogenase	329.561	-1.26868	0.305731	-4.14967	3.32962e-05	0.000847539
OG1RF_11785	methylmalonate-semialdehyde dehydrogenase (acylating)	461.555	-1.42836	0.260051	-5.4926	3.96051e-08	4.03251e-06
OG1RF_11786	myo-inositol catabolism protein IolB	555.88	-1.38702	0.26912	-5.15391	2.55107e-07	1.82493e-05
OG1RF_11787	3D-(3,5/4)-trihydroxycyclohexane-1,2-dione hydrolase	690.885	-1.39334	0.27769	-5.01762	5.23144e-07	2.9271e-05
OG1RF_11788	5-dehydro-2-deoxygluconokinase	212.943	-1.13474	0.275917	-4.11262	3.91197e-05	0.000932215
OG1RF_11789	DNA binding protein	27.8662	-1.19152	0.288777	-4.12608	3.69003e-05	0.000898443
OG1RF_11793	chaperone protein ClpB	135.265	-0.728499	0.260183	-2.79995	0.00511113	0.0381631
OG1RF_11798	xanthine phosphoribosyltransferase	19.1909	0.95803	0.26181	3.65926	0.000252942	0.00381556
OG1RF_11807	peptidase propeptide and YPEB domain protein	26.8092	0.865989	0.274947	3.14966	0.0016346	0.0158506
OG1RF_11810	amino acid permease	18.432	0.829116	0.288358	2.8753	0.00403646	0.0320627
OG1RF_11811	DNA polymerase III PolC	60.3864	-0.524066	0.160547	-3.26426	0.00109752	0.0116514
OG1RF_11831	UMP kinase	29.217	0.615716	0.188785	3.26146	0.00110838	0.0117112
OG1RF_11839	glycyl-tRNA synthetase beta subunit	17.8049	0.742619	0.237308	3.12934	0.001752	0.0166292
OG1RF_11856	bifunctional phosphoglucomutase/phosphomannomutase	30.117	0.447715	0.163557	2.73736	0.0061935	0.0439033
OG1RF_11862	guanine deaminase	13.936	0.827902	0.236582	3.49943	0.000466261	0.006304
OG1RF_11865	RpiR family phosphosugar-binding transcriptional regulator	7.09725	-1.04208	0.299414	-3.48041	0.00050065	0.00655823
OG1RF_11874	30S ribosomal protein S20	48.4209	0.909519	0.260682	3.489	0.000484827	0.00642612
OG1RF_11892	GTP-binding protein TypA/BipA	73.8263	0.794401	0.271781	2.92295	0.00346733	0.0284499
OG1RF_11929	hypothetical protein	7.72235	-1.22548	0.364826	-3.35908	0.000782017	0.00898317
OG1RF_11931	uracil phosphoribosyltransferase	25.7049	0.807003	0.219308	3.67977	0.000233442	0.00361631
OG1RF_11938	fumarate reductase	64.26	0.65467	0.208462	3.14048	0.00168671	0.0162156
OG1RF_11940	pyruvate:ferredoxin oxidoreductase	65.5892	-0.765623	0.223028	-3.43285	0.000597269	0.00735101
OG1RF_11950	YgfJ family molybdenum hydroxylase accessory protein	39.3839	-0.995158	0.255114	-3.90083	9.58635e-05	0.00188363
OG1RF_11951	selenium-dependent molybdenum hydroxylase 1	80.9322	-0.806497	0.258752	-3.11687	0.00182783	0.0172031
OG1RF_11975	beta-glucosidase	86.0472	-1.61864	0.412951	-3.91969	8.86611e-05	0.00180546
OG1RF_11976	PTS family porter, enzyme I	65.8628	-1.57628	0.394893	-3.99165	6.56152e-05	0.00141095
OG1RF_11977	transcription antiterminator LicT	30.2088	-1.14432	0.244984	-4.67101	2.99715e-06	0.000122066
OG1RF_11992	ATP synthase F0 sector subunit A	27.651	0.772566	0.273706	2.82261	0.00476345	0.036474
OG1RF_12006	chaperonin GroEL	181.867	-0.985348	0.169168	-5.82466	5.72286e-09	1.06827e-06
OG1RF_12007	chaperone GroES	17.9307	-1.25476	0.249693	-5.02523	5.02828e-07	2.9271e-05
OG1RF_12029	hypothetical protein	28.158	-0.927621	0.310737	-2.98523	0.00283365	0.0243195
OG1RF_12039	23S rRNA pseudouridylate synthase RluD	23.7072	1.18184	0.383503	3.08168	0.00205833	0.0187425
OG1RF_12042	adenylate cyclase	20.2663	-0.848073	0.300511	-2.82211	0.00477093	0.036474
OG1RF_12045	competence protein	11.6538	-1.40054	0.385262	-3.6353	0.000277659	0.00409181
OG1RF_12048	tryptophan--tRNA ligase	10.3305	0.884293	0.318118	2.77976	0.00543985	0.0398211
OG1RF_12050	HAD-superfamily hydrolase	27.5382	-0.8772	0.246469	-3.55906	0.00037218	0.00534412
OG1RF_12080	ribosomal protein L7/L12	47.4108	0.876973	0.187564	4.6756	2.931e-06	0.000121582
OG1RF_12081	50S ribosomal protein L10	94.5897	0.980714	0.268072	3.65839	0.000253803	0.00381556
OG1RF_12082	50S ribosomal protein L1	73.11	1.0936	0.232715	4.69933	2.61019e-06	0.000110317
OG1RF_12083	50S ribosomal protein L11	30.7321	0.867287	0.246268	3.52172	0.000428752	0.00595061
OG1RF_12087	D-aminopeptidase superfamily protein	16.6264	-1.30606	0.406448	-3.21336	0.00131193	0.0135425
OG1RF_12109	D-alanyl-lipoteichoic acid biosynthesis protein DltD	14.636	-0.730408	0.258713	-2.82324	0.00475414	0.036474
OG1RF_12112	D-alanine--D-alanyl carrier protein ligase subunit 1	25.2955	-1.04537	0.349147	-2.99407	0.00275281	0.0238081
OG1RF_12115	anaerobic ribonucleoside-triphosphate reductase large subunit	90.3718	0.644174	0.226654	2.8421	0.00448171	0.0350345
OG1RF_12121	initiation-control protein YabA	19.0829	-0.755651	0.205285	-3.68098	0.000232343	0.00361631
OG1RF_12141	galactose-1-phosphate uridylyltransferase	19.2356	0.742804	0.234107	3.17293	0.00150911	0.0151065
OG1RF_12160	4-oxalocrotonate tautomerase	14.4123	1.19734	0.340082	3.52073	0.000430357	0.00595061
OG1RF_12161	serine-type D-Ala-D-Ala carboxypeptidase	11.3224	1.69255	0.455205	3.71822	0.000200634	0.00325667
OG1RF_12169	glucose-1-phosphate adenylyltransferase	60.9991	-0.561338	0.165616	-3.38941	0.000700442	0.00821461
OG1RF_12179	acetyl-coA carboxylase carboxyl transferase subunit beta	40.1153	0.836744	0.271357	3.08355	0.00204544	0.0187012
OG1RF_12180	acetyl-CoA carboxylase subunit A	50.427	0.912528	0.248538	3.67158	0.000241055	0.00369838
OG1RF_12181	(3R)-hydroxymyristoyl-[acyl-carrier-protein] dehydratase	15.8051	1.31542	0.304067	4.32609	1.51777e-05	0.000478844
OG1RF_12182	acetyl-CoA carboxylase biotin carboxyl carrier subunit	25.6706	0.907862	0.322341	2.81647	0.00485553	0.0369945
OG1RF_12183	beta-ketoacyl-acyl-carrier-protein synthase II	71.0973	0.940401	0.232426	4.04603	5.20936e-05	0.0011669
OG1RF_12184	3-oxoacyl-[acyl-carrier-protein] reductase	33.0972	0.928027	0.278243	3.33531	0.000852054	0.00959096
OG1RF_12186	enoyl-(acyl-carrier-protein) reductase II	23.3489	1.06072	0.276661	3.83399	0.000126079	0.00225557
OG1RF_12187	acyl carrier protein	49.752	1.20614	0.240413	5.01697	5.24925e-07	2.9271e-05
OG1RF_12188	beta-ketoacyl-acyl-carrier-protein synthase III	87.5872	0.837086	0.201713	4.14989	3.32635e-05	0.000847539
OG1RF_12189	MarR family transcriptional regulator	77.3668	1.07219	0.258964	4.14033	3.46812e-05	0.000872875
OG1RF_12203	ABC superfamily ATP binding cassette transporter, substrate-binding protein	58.3758	0.822445	0.196272	4.19033	2.78544e-05	0.000770295
OG1RF_12204	hypothetical protein	24.5301	0.72016	0.215246	3.34576	0.000820589	0.00928343
OG1RF_12205	sugar ABC superfamily ATP binding cassette transporter, membrane protein	13.4323	0.901163	0.321436	2.80355	0.00505432	0.0379922
OG1RF_12207	ABC superfamily ATP binding cassette transporter, ABC protein	23.2612	0.702405	0.237334	2.95956	0.00308077	0.025663
OG1RF_12214	transcription elongation factor GreA	11.9995	1.31208	0.317328	4.13476	3.55331e-05	0.000884378
OG1RF_12225	cold shock protein CspA	300.862	0.812707	0.2499	3.25214	0.00114542	0.0120457
OG1RF_12228	tetrahydrofolate synthase	32.4742	-0.634781	0.170427	-3.72464	0.000195592	0.00322151
OG1RF_12231	valine--tRNA ligase	48.8401	0.498033	0.173732	2.86668	0.00414807	0.0328328
OG1RF_12267	permease protein	18.4622	-1.25758	0.405001	-3.10512	0.00190201	0.0176784
OG1RF_12269	PFL4705 family integrating conjugative element protein	15.9243	-1.51598	0.461007	-3.2884	0.00100758	0.0110096
OG1RF_12290	FdrA protein	321.461	1.81103	0.511144	3.5431	0.00039545	0.00557112
OG1RF_12299	hypothetical protein	7.65009	-1.23661	0.421858	-2.93133	0.00337509	0.0277949
OG1RF_12300	sigma-70 family protein	10.609	-1.76965	0.420316	-4.2103	2.55035e-05	0.000723137
OG1RF_12322	hypothetical protein	20.6673	-1.20546	0.348144	-3.46253	0.000535129	0.00692884
OG1RF_12325	putative lipoprotein	9.44707	-0.825237	0.295112	-2.79635	0.00516826	0.0384615
OG1RF_12328	hypothetical protein	34.6887	-1.23605	0.359137	-3.44172	0.000578018	0.00722505
OG1RF_12329	protein-tyrosine-phosphatase	13.9064	1.23025	0.439243	2.80084	0.00509697	0.0381631
OG1RF_12334	polyribonucleotide nucleotidyltransferase	52.6208	0.698966	0.206899	3.37829	0.000729371	0.00846524
OG1RF_12339	formate/nitrite transporter	7.17909	1.11454	0.351728	3.16877	0.00153088	0.0151065
OG1RF_12340	30S ribosomal protein S4	100.039	1.09245	0.21743	5.02439	5.05024e-07	2.9271e-05
OG1RF_12356	hypothetical protein	4.38742	-1.4338	0.416247	-3.44458	0.00057195	0.00722505
OG1RF_12360	lactoylglutathione lyase	7.58773	-0.865121	0.321641	-2.68971	0.00715143	0.0489884
OG1RF_12366	peptide ABC superfamily ATP binding cassette transporter, binding protein	111.289	-0.923955	0.299322	-3.08682	0.00202308	0.0185726
OG1RF_12367	ABC superfamily ATP binding cassette transporter, ABC protein	36.8914	-0.85938	0.254597	-3.37545	0.00073695	0.00850911
OG1RF_12370	ABC superfamily ATP binding cassette transporter, ABC protein	20.3749	-1.05753	0.279731	-3.78054	0.000156491	0.00267587
OG1RF_12374	DAK2 domain protein	157.307	-0.839916	0.181885	-4.61784	3.87761e-06	0.000149756
OG1RF_12380	50S ribosomal protein L28	68.3861	0.821981	0.257532	3.19176	0.00141407	0.0142681
OG1RF_12381	thiamine diphosphokinase	19.729	-1.26592	0.342565	-3.69542	0.000219527	0.00351201
OG1RF_12388	formylmethionine deformylase	10.0536	0.785165	0.26541	2.95831	0.00309331	0.025663
OG1RF_12390	DNA-directed RNA polymerase subunit omega	14.5357	1.06293	0.28376	3.74586	0.000179774	0.00298291
OG1RF_12391	guanylate kinase	13.5817	1.15676	0.310918	3.72048	0.000198848	0.00325123
OG1RF_12405	6-phosphogluconate dehydrogenase	187.634	1.07709	0.379192	2.84049	0.00450443	0.0350345
OG1RF_12487	50S ribosomal protein L13	67.1952	0.773909	0.186407	4.15171	3.29994e-05	0.000847539
OG1RF_12499	chitin binding protein	19.7533	-1.19352	0.240544	-4.96176	6.98574e-07	3.63908e-05
OG1RF_12507	1,4-dihydroxy-2-naphthoate octaprenyltransferase	20.5472	-0.878867	0.252111	-3.48603	0.000490249	0.00645975
OG1RF_12510	NADH dehydrogenase	81.6035	0.972832	0.165235	5.88758	3.91892e-09	7.98034e-07
OG1RF_12519	glutathione-disulfide reductase	26.5702	-0.729863	0.212137	-3.44053	0.000580584	0.00722505
OG1RF_12530	ATPase/chaperone ClpC, probable specificity factor for ClpP protease	89.4501	-0.956274	0.321483	-2.97457	0.00293397	0.024989
OG1RF_12531	transcriptional regulator CtsR	14.4616	-0.869761	0.314403	-2.76639	0.00566806	0.0409563
OG1RF_12540	hypothetical protein	42.9526	-0.642225	0.164578	-3.90226	9.53006e-05	0.00188363
OG1RF_12541	GTP-binding protein YchF	27.7824	0.705704	0.24635	2.86463	0.0041749	0.0329288
OG1RF_12545	16S rRNA methyltransferase GidB	4.85985	1.36207	0.348187	3.91188	9.15808e-05	0.00184812
OG1RF_12546	hypothetical protein	18.7755	-0.690568	0.243334	-2.83794	0.0045406	0.0351935
OG1RF_12571	hypothetical protein	43.3567	1.23677	0.390548	3.16675	0.00154151	0.0151447
OG1RF_12575	RNA-binding protein	62.7324	-0.889079	0.291755	-3.04735	0.00230871	0.0206037
OG1RF_12578	50S ribosomal protein L34	34.0926	1.03436	0.250899	4.12263	3.74568e-05	0.000902185
